# Supplementary material for: A foundation machine learning potential with polarizable long-range interactions for materials modelling
Source: Nat Commun. 2025 Nov 25;16:10484. doi: 10.1038/s41467-025-65496-3 (PMC12647596; doi:10.1038/s41467-025-65496-3)
Supplement: Supplementary file 3 — Source data [file 41467_2025_65496_MOESM3_ESM.xlsx]

## Sheet: Fig. 2
Fig. 2 a													Fig. 2 b										Fig. 2 c, d, & e
DFT				Our model				w/o-lr model					DFT			Our model			QEq model				mp-id	Prediction BV (GPa)	Prediction BR (GPa)	Prediction BVRH (GPa)	Reference BV (GPa)	Reference BR (GPa)	Reference BVRH (GPa)
Distance (Å)	Na-Na (eV)	Na-Cl (eV)		Distance (Å)	Na-Na (eV)	Na-Cl (eV)		Distance (Å)	Na-Na (eV)	Na-Cl (eV)			E_field (V/Å)	Energy (meV)		E_field (V/Å)	Energy (meV)		E_field (V/Å)	Energy (meV)			mp-1008225	216.33	216.33	216.33	187.126	187.126	187.126
1.8	1.28209	-1.6716		1.8	2.26059	-2.25352		1.8	1.13897	-0.235069			-0.4112	-4.776		-0.4112	-5.93221		-0.4112	0			mp-2406	59.9502	58.9543	59.4522	51.554	73.771	62.662
1.9	0.8124	-2.71371		1.9	1.69554	-2.85731		1.9	0.881652	-1.08164			-0.3598	-3.656		-0.3598	-4.54184		-0.3598	0			mp-12360	53.9196	53.2662	53.5929	49.156	48.407	48.782
2	0.454739	-3.39271		2	1.30065	-3.26569		2	0.644363	-1.68488			-0.3084	-2.686		-0.3084	-3.33686		-0.3084	0			mp-7079	133.08	131.602	132.341	140.841	138.283	139.562
2.1	0.170791	-3.81158		2.1	0.983248	-3.52443		2.1	0.440506	-2.08254			-0.257	-1.865		-0.257	-2.31726		-0.257	0			mp-10142	275.386	274.576	274.981	294.264	293.959	294.112
2.2	-0.057997	-4.04762		2.2	0.700366	-3.67083		2.2	0.262694	-2.32425			-0.2056	-1.194		-0.2056	-1.48304		-0.2056	0			mp-570198	50.2919	49.9641	50.128	47.642	47.215	47.429
2.3	-0.242927	-4.15552		2.3	0.449056	-3.73332		2.3	0.092572	-2.44982			-0.1542	-0.672		-0.1542	-0.834211		-0.1542	0			mp-553243	88.5486	83.249	85.8988	73.934	58.57	66.252
2.4	-0.391029	-4.17614		2.4	0.231494	-3.72972		2.4	-0.068461	-2.4977			-0.1028	-0.298		-0.1028	-0.37076		-0.1028	0			mp-14622	182.304	180.608	181.456	198.149	195.92	197.034
2.5	-0.508258	-4.13675		2.5	0.0513033	-3.67175		2.5	-0.207433	-2.50373			-0.0514	-0.075		-0.0514	-0.09269		-0.0514	0			mp-1025224	61.7918	55.2429	58.5174	93.823	91.747	92.785
2.6	-0.598384	-4.05819		2.6	-0.0869685	-3.57414		2.6	-0.315218	-2.48859			0	0		0	0		0	0			mp-1021327	24.5771	23.1145	23.8458	16.332	14.243	15.287
2.7	-0.665684	-3.95337		2.7	-0.185648	-3.45568		2.7	-0.390077	-2.45674			0.0514	-0.075		0.0514	-0.09269		0.0514	0			mp-13450	98.6176	97.56	98.0888	101.763	99.715	100.739
2.8	-0.712832	-3.83294		2.8	-0.254499	-3.33253		2.8	-0.435182	-2.40718			0.1028	-0.298		0.1028	-0.37076		0.1028	0			mp-2663	199.268	199.268	199.268	203.6	203.6	203.6
2.9	-0.743048	-3.7035		2.9	-0.302472	-3.21341		2.9	-0.45657	-2.34093			0.1542	-0.672		0.1542	-0.834211		0.1542	0			mp-20800	84.3794	83.9813	84.1803	81.533	81.526	81.529
3	-0.759112	-3.56944		3	-0.33393	-3.10014		3	-0.461917	-2.26119			0.2056	-1.194		0.2056	-1.48304		0.2056	0			mp-13947	38.3448	38.0326	38.1887	21.943	21.638	21.791
3.1	-0.762789	-3.43469		3.1	-0.350743	-2.991		3.1	-0.459057	-2.17142			0.257	-1.865		0.257	-2.31726		0.257	0			mp-20211	210.89	210.89	210.89	227.244	227.244	227.244
3.2	-0.756649	-3.3011		3.2	-0.354517	-2.88408		3.2	-0.454188	-2.07424			0.3084	-2.686		0.3084	-3.33686		0.3084	0			mp-865871	9.58716	9.77902	9.68309	46.741	46.741	46.741
3.3	-0.7419	-3.17089		3.3	-0.347257	-2.77866		3.3	-0.450531	-1.97118			0.3598	-3.656		0.3598	-4.54184		0.3598	0			mp-975906	66.8657	64.2232	65.5444	62.535	62.397	62.466
3.4	-0.720637	-3.0444		3.4	-0.331019	-2.67453		3.4	-0.448076	-1.86285			0.4112	-4.776		0.4112	-5.93221		0.4112	0			mp-950995	31.039	30.8497	30.9444	26.851	26.71	26.78
3.5	-0.693713	-2.92328		3.5	-0.307511	-2.57179		3.5	-0.444537	-1.74924													mp-542103	186.443	186.443	186.443	196.967	196.967	196.967
3.6	-0.662699	-2.80708		3.6	-0.278161	-2.4713		3.6	-0.437166	-1.63002													mp-27388	50.2128	23.3783	36.7955	66.383	58.823	62.603
3.7	-0.628224	-2.69686		3.7	-0.244371	-2.37468		3.7	-0.424477	-1.50527													mp-1029338	134.571	134.39	134.481	148.865	146.009	147.437
3.8	-0.591401	-2.59222		3.8	-0.207656	-2.28328		3.8	-0.406817	-1.37631													mp-10279	42.4364	42.4364	42.4364	45.194	45.194	45.194
3.9	-0.552744	-2.49353		3.9	-0.16982	-2.19714		3.9	-0.385628	-1.24595													mp-962057	17.3694	17.3694	17.3694	25.109	25.109	25.109
4	-0.512925	-2.4003		4	-0.133141	-2.11499		4	-0.362172	-1.1173													mp-569247	184.675	184.746	184.71	186.839	186.731	186.785
4.1	-0.472494	-2.31277		4.1	-0.100223	-2.03524		4.1	-0.336901	-0.992413													mp-867822	60.7269	60.7269	60.7269	70.268	70.268	70.268
4.2	-0.431839	-2.23104		4.2	-0.0733613	-1.95736		4.2	-0.310069	-0.872277													mp-541989	28.387	0.758601	14.5728	43.85	35.852	39.851
4.3	-0.391256	-2.15572		4.3	-0.0536292	-1.88256		4.3	-0.28301	-0.758838													mp-622980	65.2042	65.2042	65.2042	68.845	68.845	68.845
4.4	-0.351139	-2.08665		4.4	-0.0401702	-1.81356		4.4	-0.258802	-0.657134													mp-864765	26.9552	20.7652	23.8602	43.788	43.785	43.786
4.5	-0.311521	-2.02292		4.5	-0.0303532	-1.75316		4.5	-0.241739	-0.575531													mp-742	148.002	135.051	141.527	131.237	130.619	130.928
4.6	-0.272868	-1.96419		4.6	-0.0209426	-1.69868		4.6	-0.213267	-0.47359													mp-20901	98.1817	98.1739	98.1778	96.857	96.857	96.857
4.7	-0.235003	-1.91033		4.7	-0.0105837	-1.65322		4.7	-0.162434	-0.33627													mp-429	170.987	165.053	168.02	144.716	144.674	144.695
4.8	-0.198398	-1.86046		4.8	-0.00156904	-1.61777		4.8	-0.097545	-0.188538													mp-865533	247.321	247.321	247.321	240.23	240.23	240.23
4.9	-0.162805	-1.81476		4.9	0.00147276	-1.59313		4.9	-0.032559	-0.059003													mp-622209	103.289	103.298	103.294	113.062	112.771	112.917
5	-0.128598	-1.77259		5	-8.88178e-16	-1.57664		5	0	0													mp-865100	35.3658	35.3658	35.3658	25.727	25.727	25.727
5.1	-0.095563	-1.73382		5.1	-8.88178e-16	-1.55867		5.1	0	0													mp-20849	160.344	160.344	160.344	129.07	129.07	129.07
5.2	-0.0639302	-1.69831		5.2	-1.33227e-15	-1.54095		5.2	0	0													mp-550566	75.5614	71.8311	73.6962	64.287	53.353	58.82
5.3	-0.0335721	-1.64945		5.3	-8.88178e-16	-1.52351		5.3	0	0													mp-13094	95.237	87.9567	91.5969	94.812	92.796	93.804
5.4	-0.00457113	-1.62031		5.4	-1.55431e-15	-1.50637		5.4	0	0													mp-644481	211.525	211.525	211.525	184.583	184.583	184.583
5.5	0.023102	-1.59399		5.5	-8.88178e-16	-1.48955		5.5	0	0													mp-11736	239.704	238.756	239.23	226.335	218.564	222.449
5.6	0.0494652	-1.57007		5.6	-8.88178e-16	-1.47309		5.6	0	0													mp-1025222	140.059	139.061	139.56	136.888	136.532	136.71
5.7	0.0745212	-1.54807		5.7	-8.88178e-16	-1.457		5.7	0	0													mp-753823	189.059	189.06	189.059	184.159	184.152	184.155
5.8	0.0983234	-1.52772		5.8	-8.88178e-16	-1.4413		5.8	0	0													mp-20338	145.98	145.947	145.963	115.009	114.901	114.955
5.9	0.120865	-1.50888		5.9	-8.88178e-16	-1.426		5.9	0	0													mp-182	39.9028	37.7346	38.8187	42.438	40.036	41.237
6	0.142239	-1.49141		6	-6.66134e-16	-1.41112		6	0	0													mp-13811	103.061	103.061	103.061	104.102	104.102	104.102
7	-0.00364794	-1.36395		6.1	-8.88178e-16	-1.39667		6.1	0	0													mp-569548	17.2018	17.2175	17.2096	9.692	9.475	9.584
8	-0.00195566	-1.28616		6.2	-8.88178e-16	-1.38265		6.2	0	0													mp-2098	206.974	206.974	206.974	192.391	192.391	192.391
9	-0.00078667	-1.23269		6.3	-1.44329e-15	-1.36908		6.3	0	0													mp-4997	127.451	122.982	125.216	118.672	118.649	118.661
10	-0.00043478	-1.19385		6.4	-2.22045e-16	-1.35595		6.4	0	0													mp-864916	206.142	206.142	206.142	187.509	187.509	187.509
11	5.574e-05	-1.16435		6.5	-1.44329e-15	-1.34327		6.5	0	0													mp-999249	105.867	105.867	105.867	80.831	80.831	80.831
12	8.482e-05	-1.14103		6.6	-2.22045e-16	-1.33105		6.6	0	0													mp-865506	285.949	285.949	285.949	286.547	286.547	286.547
				6.7	-1.77636e-15	-1.31928		6.7	0	0													mp-9973	292.558	290.382	291.47	269.319	268.663	268.991
				6.8	-9.99201e-16	-1.30795		6.8	0	0													mp-864883	130.157	130.157	130.157	112.134	112.134	112.134
				6.9	-2.22045e-16	-1.29708		6.9	0	0													mp-13334	177.769	171.89	174.83	166.646	162.088	164.367
				7	-8.88178e-16	-1.28665		7	0	0													mp-866134	178.223	178.223	178.223	195.459	195.459	195.459
				7.1	-7.77156e-16	-1.27666		7.1	0	0													mp-13475	213.681	209.197	211.439	195.868	195.14	195.504
				7.2	-1.66533e-15	-1.2671		7.2	0	0													mp-8276	66.3992	66.2121	66.3057	63.538	63.454	63.496
				7.3	-1.66533e-15	-1.25797		7.3	0	0													mp-29529	42.1296	40.9784	41.554	30.914	28.912	29.913
				7.4	-1.44329e-15	-1.24926		7.4	0	0													mp-977415	98.6319	98.6319	98.6319	89.835	89.835	89.835
				7.5	-1.44329e-15	-1.24096		7.5	0	0													mp-650	191.85	191.85	191.85	142.084	142.084	142.084
				7.6	-8.88178e-16	-1.23307		7.6	0	0													mp-975190	93.5618	93.5618	93.5618	122.161	122.161	122.161
				7.7	-8.88178e-16	-1.22557		7.7	0	0													mp-568746	69.8594	68.0569	68.9582	56.293	54.775	55.534
				7.8	-8.88178e-16	-1.21846		7.8	0	0													mp-558125	116.432	115.27	115.851	104.423	100.654	102.538
				7.9	-8.88178e-16	-1.21172		7.9	0	0													mp-29145	19.156	19.156	19.156	8.895	8.895	8.895
				8	-8.88178e-16	-1.20535		8	0	0													mp-20372	74.0266	74.0209	74.0237	34.742	34.616	34.679
				8.1	-1.77636e-15	-1.19934		8.1	0	0													mp-12062	125.5	88.1196	106.81	153.167	136.579	144.873
				8.2	-8.88178e-16	-1.19367		8.2	0	0													mp-23275	17.9212	16.4823	17.2018	9.07	2.98	6.025
				8.3	-9.99201e-16	-1.18833		8.3	0	0													mp-1044	325.097	325.097	325.097	303.949	303.949	303.949
				8.4	-1.11022e-15	-1.18332		8.4	0	0													mp-20847	107.504	107.539	107.522	107.06	106.168	106.614
				8.5	-9.99201e-16	-1.17862		8.5	0	0													mp-569152	24.12	23.7156	23.9178	10.444	4.844	7.644
				8.6	-1.55431e-15	-1.17422		8.6	0	0													mp-13272	40.2151	34.9564	37.5857	44.048	42.168	43.108
				8.7	-8.88178e-16	-1.17011		8.7	0	0													mp-865002	103.714	103.714	103.714	89.209	89.209	89.209
				8.8	-8.88178e-16	-1.16628		8.8	0	0													mp-867878	230.363	230.363	230.363	214.474	214.474	214.474
				8.9	-1.55431e-15	-1.16272		8.9	0	0													mp-589	109.489	109.489	109.489	68.608	97.589	83.099
				9	-8.88178e-16	-1.15941		9	0	0													mp-21007	108.756	107.966	108.361	103.853	103.842	103.847
				9.1	-8.88178e-16	-1.15635		9.1	0	0													mp-998414	103.941	103.941	103.941	86.522	86.522	86.522
				9.2	-8.88178e-16	-1.15352		9.2	0	0													mp-571122	46.2993	45.4318	45.8656	14.903	6.996	10.949
				9.3	-1.55431e-15	-1.15092		9.3	0	0													mp-1024990	248.039	243.231	245.635	252.221	250.992	251.607
				9.4	-1.11022e-15	-1.14853		9.4	0	0													mp-570910	31.478	31.66	31.569	20.217	20.125	20.171
				9.5	-7.77156e-16	-1.14635		9.5	0	0													mp-867193	50.0793	50.0793	50.0793	35.078	35.078	35.078
				9.6	-9.99201e-16	-1.14435		9.6	0	0													mp-865499	301.521	301.521	301.521	275.44	275.44	275.44
				9.7	-9.99201e-16	-1.14254		9.7	0	0													mp-976976	141.949	140.395	141.172	141.034	140.587	140.811
				9.8	-7.77156e-16	-1.1409		9.8	0	0													mp-1768	161.304	161.304	161.304	182.831	182.831	182.831
				9.9	-1.44329e-15	-1.13941		9.9	0	0													mp-2819	40.6628	40.6628	40.6628	37.644	37.644	37.644
				10	-7.77156e-16	-1.13808		10	0	0													mp-15781	41.3853	39.2518	40.3186	38.035	36.27	37.153
				10.1	-1.55431e-15	-1.13689		10.1	0	0													mp-4152	43.3446	42.4111	42.8778	40.335	40.279	40.307
				10.2	-9.99201e-16	-1.13583		10.2	0	0													mp-2935	54.2171	54.2171	54.2171	61.01	61.01	61.01
				10.3	-8.88178e-16	-1.13489		10.3	0	0													mp-979011	63.6285	62.6854	63.1569	67.098	67.073	67.086
				10.4	-9.99201e-16	-1.13407		10.4	0	0													mp-865879	64.631	64.631	64.631	49.503	49.503	49.503
				10.5	-8.88178e-16	-1.13334		10.5	0	0													mp-7173	104.538	104.538	104.538	112.645	112.645	112.645
				10.6	-1.11022e-15	-1.13272		10.6	0	0													mp-436	84.3704	84.3704	84.3704	101.019	101.019	101.019
				10.7	-8.88178e-16	-1.13218		10.7	0	0													mp-1169	83.0954	83.0954	83.0954	86.854	86.854	86.854
				10.8	-9.99201e-16	-1.13172		10.8	0	0													mp-631404	134.38	134.38	134.38	181.074	181.074	181.074
				10.9	-8.88178e-16	-1.13133		10.9	0	0													mp-977427	197.423	197.423	197.423	174.554	174.554	174.554
				11	-7.77156e-16	-1.131		11	0	0													mp-1025335	108.659	108.184	108.421	98.705	97.759	98.232
				11.1	-1.88738e-15	-1.13073		11.1	0	0													mp-1334	53.004	48.5395	50.7717	61.497	56.983	59.24
				11.2	-8.88178e-16	-1.13052		11.2	0	0													mp-30839	118.862	100.761	109.812	81.25	77.881	79.566
				11.3	-1.66533e-15	-1.13034		11.3	0	0													mp-20619	145.585	137.35	141.468	134.672	132.395	133.533
				11.4	-1.44329e-15	-1.1302		11.4	0	0													mp-977353	251.918	251.918	251.918	256.583	256.583	256.583
				11.5	-8.88178e-16	-1.1301		11.5	0	0													mp-3718	109.524	108.896	109.21	89.558	68.914	79.236
				11.6	-1.11022e-16	-1.13002		11.6	0	0													mp-971761	34.2532	34.2532	34.2532	78.371	78.371	78.371
				11.7	-8.88178e-16	-1.12996		11.7	0	0													mp-570698	205.782	205.782	205.782	177.227	177.227	177.227
				11.8	-3.33067e-16	-1.12992		11.8	0	0													mp-13302	82.5655	70.3278	76.4466	81.346	77.098	79.222
				11.9	-8.88178e-16	-1.12989		11.9	0	0													mp-11492	124.352	124.352	124.352	100.82	100.82	100.82
				12	-7.77156e-16	-1.12988		12	0	0													mp-328	138.47	138.066	138.268	118.584	117.031	117.807
																							mp-11073	140.694	139.341	140.017	123.851	122.728	123.289
																							mp-568172	85.9511	84.1271	85.0391	68.997	68.442	68.719
																							mp-1025242	90.0324	82.275	86.1537	93.093	92.96	93.026
																							mp-1101156	195.962	185.039	190.5	224.285	219.925	222.105
																							mp-31294	64.0033	59.4356	61.7194	60.748	56.021	58.384
																							mp-12005	78.4042	77.8281	78.1162	90.474	90.015	90.245
																							mp-1018030	62.6936	62.6461	62.6699	58.297	58.297	58.297
																							mp-867926	87.5327	87.5327	87.5327	100.631	100.631	100.631
																							mp-5475	158.207	155.906	157.056	146.016	126.072	136.044
																							mp-1025272	230.05	229.714	229.882	209.512	209.102	209.307
																							mp-570140	21.8531	21.615	21.734	7.643	7.626	7.634
																							mp-644751	273.517	240.435	256.976	312.546	287.079	299.812
																							mp-977445	63.7671	63.7671	63.7671	80.699	80.699	80.699
																							mp-11286	36.4227	36.4227	36.4227	36.327	36.327	36.327
																							mp-1156	31.2379	31.2379	31.2379	44.793	44.793	44.793
																							mp-295	73.4914	71.5311	72.5112	77.463	77.463	77.463
																							mp-975990	30.0628	30.0628	30.0628	49.933	49.933	49.933
																							mp-864892	94.4972	94.4972	94.4972	81.37	81.37	81.37
																							mp-1008835	416.112	387.479	401.796	368.76	346.334	357.547
																							mp-2207	47.3538	42.8203	45.0871	35.13	7.248	21.189
																							mp-20812	173.635	173.635	173.635	158.992	158.992	158.992
																							mp-865876	240.831	240.831	240.831	225.088	225.088	225.088
																							mp-1023128	120.804	120.804	120.804	104.037	104.037	104.037
																							mp-540809	232.807	232.118	232.462	215.179	214.828	215.004
																							mp-6926	104.551	103.011	103.781	111.595	109.469	110.532
																							mp-1029442	97.2566	96.7776	97.0171	124.833	119.936	122.385
																							mp-972241	211.142	211.142	211.142	217.331	217.331	217.331
																							mp-20959	64.2225	61.7272	62.9749	63.684	61.652	62.668
																							mp-11644	18.2287	18.2287	18.2287	16.117	16.117	16.117
																							mp-865249	144.322	144.322	144.322	153.366	153.366	153.366
																							mp-961686	155.67	155.67	155.67	125.6	125.6	125.6
																							mp-978987	69.6982	68.461	69.0796	71	70.646	70.823
																							mp-1013544	47.0026	47.0026	47.0026	35.485	35.485	35.485
																							mp-7618	28.6182	25.3126	26.9654	23.593	15.625	19.609
																							mp-5288	146.982	146.955	146.969	147.329	146.877	147.103
																							mp-15120	66.6485	63.9156	65.282	21.688	18.473	20.081
																							mp-1016880	136.972	136.972	136.972	161.218	161.218	161.218
																							mp-631316	43.1903	43.1903	43.1903	35.3	35.3	35.3
																							mp-977434	223.379	223.379	223.379	208.891	208.891	208.891
																							mp-23072	54.3719	46.7648	50.5683	31.763	4.502	18.132
																							mp-12574	41.1205	37.8296	39.475	59.503	54.859	57.181
																							mp-640073	69.8615	69.8386	69.8501	44.288	43.277	43.783
																							mp-974372	181.224	148.426	164.825	195.336	194.647	194.991
																							mp-22320	235.895	235.895	235.895	204.343	204.343	204.343
																							mp-864940	119.293	119.293	119.293	120.332	120.332	120.332
																							mp-5373	170.555	170.554	170.554	186.139	186.139	186.139
																							mp-36891	17.3971	17.3971	17.3971	40.19	40.19	40.19
																							mp-989561	35.9051	35.9051	35.9051	42.375	42.375	42.375
																							mp-2269	68.3562	68.3562	68.3562	58.849	58.849	58.849
																							mp-2686	33.9813	30.1826	32.082	36.255	31.492	33.874
																							mp-10275	28.2862	28.2862	28.2862	40.114	40.114	40.114
																							mp-976870	98.8501	93.3236	96.0869	96.139	95.881	96.01
																							mp-569708	252.533	252.527	252.53	234.146	234.144	234.145
																							mp-4627	117.822	117.698	117.76	135.041	135.003	135.022
																							mp-31118	115.46	111.146	113.303	163.271	160.948	162.11
																							mp-978624	49.8564	49.8564	49.8564	75.698	75.698	75.698
																							mp-862896	86.0432	86.0432	86.0432	111.806	111.806	111.806
																							mp-1013529	47.6701	47.6701	47.6701	46.799	46.799	46.799
																							mp-11523	155.338	155.338	155.338	163.22	163.22	163.22
																							mp-2675163	68.7948	56.3677	62.5812	101.25	100.66	100.955
																							mp-626620	17.7037	16.9353	17.3195	26.277	26.247	26.262
																							mp-864925	57.2306	57.2306	57.2306	56.12	56.12	56.12
																							mp-2374583	87.0919	85.8608	86.4764	89.353	89.351	89.352
																							mp-1008472	101.361	101.361	101.361	72.574	72.574	72.574
																							mp-976411	15.5003	15.3455	15.4229	13.866	13.866	13.866
																							mp-1014261	200.706	140.246	170.476	196.155	188.291	192.223
																							mp-6564	75.2513	75.3169	75.2841	86.662	86.269	86.466
																							mp-13513	61.0773	43.2931	52.1852	67.548	65.603	66.576
																							mp-1029336	37.7517	29.1696	33.4607	41.245	31.745	36.495
																							mp-11578	134.051	134.051	134.051	117.948	117.948	117.948
																							mp-406	39.8607	39.8607	39.8607	35.041	35.041	35.041
																							mp-972455	60.7773	60.7773	60.7773	57.35	57.35	57.35
																							mp-441	9.30094	9.30094	9.30094	11.393	11.393	11.393
																							mp-1018054	239.005	239.005	239.005	231.325	231.325	231.325
																							mp-995147	29.9877	27.2096	28.5986	34.662	32.538	33.6
																							mp-547125	91.4574	86.5607	89.0091	75.464	59.685	67.575
																							mp-12065	113.905	113.905	113.905	121.006	121.006	121.006
																							mp-865191	206.321	206.321	206.321	223.605	223.605	223.605
																							mp-4593	211.498	211.498	211.498	235.077	235.077	235.077
																							mp-28835	21.7066	19.7957	20.7512	17.003	16.474	16.739
																							mp-8818	72.5421	70.9432	71.7427	83.723	79.797	81.76
																							mp-1022725	47.3504	47.3504	47.3504	46.107	46.107	46.107
																							mp-977363	238.187	238.187	238.187	242.63	242.63	242.63
																							mp-10059	235.026	235.021	235.024	244.059	244.025	244.042
																							mp-571599	56.4226	54.2776	55.3501	59.929	59.925	59.927
																							mp-9177	69.1386	68.0017	68.5702	86.323	85.877	86.1
																							mp-117	37.6985	37.6985	37.6985	35.858	35.858	35.858
																							mp-20928	123.7	117.306	120.503	113.508	108.99	111.249
																							mp-947	76.087	76.087	76.087	66.577	66.577	66.577
																							mp-20768	56.3254	56.3254	56.3254	57.711	57.711	57.711
																							mp-363	142.609	142.088	142.349	145.777	142.703	144.24
																							mp-22446	51.2532	45.2318	48.2425	41.759	40.839	41.299
																							mp-861876	29.862	29.862	29.862	39.953	39.953	39.953
																							mp-4316	74.6268	73.8003	74.2135	61.933	29.713	45.823
																							mp-7421	35.7827	25.9689	30.8758	34.496	27.305	30.9
																							mp-8864	238.439	230.33	234.384	202.79	202.157	202.474
																							mp-961709	87.4683	87.4683	87.4683	93.141	93.141	93.141
																							mp-866079	94.4111	94.4111	94.4111	90.878	90.878	90.878
																							mp-999096	110.022	110.022	110.022	104.525	104.525	104.525
																							mp-978564	55.8607	55.8607	55.8607	53.46	53.46	53.46
																							mp-2879	145.897	145.844	145.87	137.575	137.455	137.515
																							mp-1912	100.775	100.775	100.775	89.933	89.933	89.933
																							mp-1008498	15.8219	15.7656	15.7938	13.203	11.188	12.196
																							mp-1025144	66.8028	66.1395	66.4712	67.732	65.606	66.669
																							mp-1007918	97.0343	91.1142	94.0742	83.902	81.036	82.469
																							mp-1029469	112.918	112.098	112.508	131.515	131.408	131.461
																							mp-4226	52.0487	51.7491	51.8989	65.509	62.903	64.206
																							mp-3677	155.81	147.659	151.735	173.669	172.878	173.274
																							mp-3759	171.938	167.474	169.706	169.768	164.842	167.305
																							mp-984796	67.271	67.2469	67.259	37.507	37.499	37.503
																							mp-984785	22.7817	22.7817	22.7817	34.101	34.101	34.101
																							mp-27888	207.883	204.779	206.331	200.799	196.042	198.421
																							mp-866012	155.167	155.167	155.167	160.36	160.36	160.36
																							mp-1052	77.2884	77.2884	77.2884	71.011	71.011	71.011
																							mp-8053	85.9798	57.139	71.5594	73.896	73.512	73.704
																							mp-505198	50.4666	50.0964	50.2815	37.29	37.213	37.252
																							mp-2828	255.893	255.893	255.893	270.382	270.382	270.382
																							mp-10697	89.5619	85.6579	87.6099	86.584	74.121	80.352
																							mp-864897	168.006	168.006	168.006	162.384	162.384	162.384
																							mp-570632	67.7423	67.7423	67.7423	57.536	57.536	57.536
																							mp-862658	134.525	134.055	134.29	92.465	92.441	92.453
																							mp-865870	124.064	124.064	124.064	134.753	134.753	134.753
																							mp-12007	67.1521	67.1458	67.1489	104.872	104.872	104.872
																							mp-973689	46.165	46.1469	46.1559	44.386	44.36	44.373
																							mp-4227	42.7526	42.297	42.5248	46.684	46.161	46.423
																							mp-22440	161.71	160.913	161.312	158.597	158.217	158.407
																							mp-981548	61.8514	61.8514	61.8514	53.212	53.212	53.212
																							mp-1147	161.651	142.996	152.323	180.358	161.153	170.755
																							mp-989548	31.9714	31.9708	31.9711	34.898	34.898	34.898
																							mp-559691	122.514	121.928	122.221	103.459	100.465	101.962
																							mp-7251	131.786	131.786	131.786	133.322	133.322	133.322
																							mp-754150	105.403	104.571	104.987	115.122	113.482	114.302
																							mp-863690	220.693	220.693	220.693	185.408	185.408	185.408
																							mp-976600	142.71	142.71	142.71	127.886	127.886	127.886
																							mp-864657	10.4541	6.76587	8.60998	5.418	0.344	2.881
																							mp-5782	65.636	64.9426	65.2893	62.762	62.62	62.691
																							mp-9166	72.2828	38.8333	55.5581	107.426	86.077	96.751
																							mp-2264	94.3481	59.8561	77.1021	80.876	80.329	80.602
																							mp-971985	106.336	106.336	106.336	92.528	92.528	92.528
																							mp-1025461	97.0156	88.1853	92.6004	63.428	57.542	60.485
																							mp-972837	97.4595	97.4595	97.4595	52.214	52.214	52.214
																							mp-861958	183.886	183.886	183.886	153.777	153.777	153.777
																							mp-2781	121.461	121.461	121.461	110.671	110.671	110.671
																							mp-30563	135.881	121.688	128.784	142.177	139.381	140.779
																							mp-11359	101.689	101.345	101.517	72.41	69.204	70.807
																							mp-2172	58.2414	58.2414	58.2414	67.291	67.291	67.291
																							mp-22896	39.6745	39.5737	39.6241	33.064	30.424	31.744
																							mp-7644	157.296	147.163	152.23	140.148	132.651	136.399
																							mp-644389	67.6988	59.9788	63.8388	42.718	41.913	42.316
																							mp-27979	23.605	25.5071	24.5561	12.062	1.633	6.847
																							mp-9562	50.2011	49.5156	49.8583	55.04	53.632	54.336
																							mp-2488	205.924	205.924	205.924	209.102	209.102	209.102
																							mp-30648	45.7348	45.7348	45.7348	38.321	38.321	38.321
																							mp-979234	23.6992	22.7402	23.2197	36.198	35.794	35.996
																							mp-861933	60.5562	60.5562	60.5562	54.296	54.296	54.296
																							mp-976893	164.789	163.28	164.035	161.57	161.147	161.359
																							mp-864616	15.254	15.558	15.406	8.638	1.21	4.924
																							mp-542106	148.482	134.859	141.671	130.3	122.504	126.402
																							mp-568470	92.1044	92.1044	92.1044	82.722	82.722	82.722
																							mp-621348	86.7374	86.7374	86.7374	113.257	113.257	113.257
																							mp-2434	29.8786	29.8786	29.8786	25.126	25.126	25.126
																							mp-3958	163.431	163.329	163.38	175.526	175.403	175.465
																							mp-2251	55.1711	55.077	55.124	51.992	51.977	51.984
																							mp-985825	111.32	103.601	107.46	64.105	63.92	64.012
																							mp-2199	176.434	176.434	176.434	210.833	210.833	210.833
																							mp-755714	112.777	112.638	112.707	80.771	79.257	80.014
																							mp-4481	90.6188	89.735	90.1769	90.298	88.216	89.257
																							mp-978287	94.7572	94.7572	94.7572	72.683	72.683	72.683
																							mp-1016845	163.65	163.65	163.65	155.518	155.518	155.518
																							mp-4025	116.957	116.957	116.957	91.824	91.824	91.824
																							mp-1025190	99.5132	98.0598	98.7865	105.204	96.322	100.763
																							mp-1025170	218.658	212.963	215.811	225.314	223.853	224.584
																							mp-2250	183.91	183.91	183.91	166.427	166.427	166.427
																							mp-5158	20.6582	20.48	20.5691	17.996	16.629	17.312
																							mp-28174	23.0214	18.932	20.9767	3.187	1.505	2.346
																							mp-1009087	79.6288	76.9459	78.2874	76.366	76.363	76.364
																							mp-1735	56.8587	53.8714	55.365	41.043	39.063	40.053
																							mp-30844	143.436	143.436	143.436	142.674	142.674	142.674
																							mp-7067	44.4561	44.4363	44.4462	49.925	48.907	49.416
																							mp-19974	58.7023	58.6144	58.6583	42.969	42.899	42.934
																							mp-863705	55.6823	55.6823	55.6823	48.403	48.403	48.403
																							mp-10260	162.472	162.472	162.472	166.012	166.012	166.012
																							mp-10106	34.5247	33.9945	34.2596	38.943	36.579	37.761
																							mp-30148	387.255	381.832	384.543	375.441	375.404	375.423
																							mp-16913	48.2181	42.4029	45.3105	33.371	29.653	31.512
																							mp-865899	166.074	166.074	166.074	160.895	160.895	160.895
																							mp-862788	70.026	70.026	70.026	61.635	61.635	61.635
																							mp-973681	193.688	193.688	193.688	189.552	189.552	189.552
																							mp-23846	42.155	41.3521	41.7535	26.503	26.172	26.337
																							mp-865866	147.293	147.293	147.293	139.016	139.016	139.016
																							mp-4652	140.599	140.599	140.599	151.048	151.048	151.048
																							mp-13542	18.7489	18.8111	18.78	18.872	8.825	13.848
																							mp-863659	65.4637	65.4637	65.4637	57.209	57.209	57.209
																							mp-16497	125.559	125.559	125.559	106.697	106.697	106.697
																							mp-973756	164.477	156.619	160.548	168.463	165.964	167.213
																							mp-862737	79.9035	79.9035	79.9035	97.049	97.049	97.049
																							mp-999139	38.8192	34.0938	36.4565	28.222	9.58	18.901
																							mp-867196	64.7258	64.7258	64.7258	71.539	71.539	71.539
																							mp-5982	118.902	118.866	118.884	113.405	113.334	113.37
																							mp-4584	39.195	39.0314	39.1132	20.23	20.074	20.152
																							mp-11407	233.099	233.099	233.099	215.396	215.396	215.396
																							mp-637255	98.4807	94.1026	96.2916	87.706	87.267	87.487
																							mp-862697	84.0131	83.2769	83.645	75.128	74.941	75.034
																							mp-980662	18.7374	55.7714	37.2544	66.272	66.272	66.272
																							mp-30160	100.909	100.909	100.909	105.736	105.736	105.736
																							mp-1017000	163.579	163.579	163.579	157.164	157.164	157.164
																							mp-20497	57.4955	54.7685	56.132	60.19	56.335	58.263
																							mp-973935	240.666	193.155	216.91	249.249	165.604	207.427
																							mp-631576	170.296	170.296	170.296	173.98	173.98	173.98
																							mp-865026	270.998	270.998	270.998	242.884	242.884	242.884
																							mp-21124	57.3175	57.0147	57.1661	52.72	52.191	52.456
																							mp-863676	62.9019	62.8391	62.8705	61.633	61.633	61.633
																							mp-863735	114.594	114.594	114.594	126.347	126.347	126.347
																							mp-12118	152.045	101.225	126.635	100.626	100.676	100.651
																							mp-555760	9.96301	12.037	11	11.284	1.471	6.378
																							mp-3055	202.148	191.527	196.838	201.13	198.179	199.655
																							mp-1008786	67.7994	67.7994	67.7994	46.024	46.024	46.024
																							mp-983602	106.131	106.131	106.131	91.245	91.245	91.245
																							mp-568844	58.7795	58.7795	58.7795	56.128	56.128	56.128
																							mp-866222	32.5176	31.1308	31.8242	64.526	64.483	64.505
																							mp-867267	82.9896	82.9896	82.9896	74.476	74.476	74.476
																							mp-962062	26.0875	26.0875	26.0875	20.126	20.126	20.126
																							mp-27831	15.4442	15.4442	15.4442	10.523	10.523	10.523
																							mp-760408	129.306	130.915	130.111	96.259	92.065	94.162
																							mp-753490	132.995	130.146	131.57	128.093	126.472	127.282
																							mp-867177	60.4266	60.4266	60.4266	57.938	57.938	57.938
																							mp-5606	103.356	96.7382	100.047	59.983	53.744	56.864
																							mp-3701	129.942	128.893	129.418	128.999	128.876	128.938
																							mp-3499	103.965	103.965	103.965	122.697	122.697	122.697
																							mp-9437	204.018	204.018	204.018	164.016	164.016	164.016
																							mp-676	64.853	43.3706	54.1118	50	43.39	46.695
																							mp-4243	164.851	159.285	162.068	157.396	152.289	154.842
																							mp-16493	86.8281	79.5371	83.1826	96.172	90.247	93.21
																							mp-5022	147.51	147.511	147.51	157.167	156.469	156.818
																							mp-1541	82.5254	82.5254	82.5254	74.87	74.87	74.87
																							mp-3277	69.1456	68.1991	68.6724	53.93	50.578	52.254
																							mp-865379	163.801	163.801	163.801	156.439	156.439	156.439
																							mp-8458	67.6356	67.6356	67.6356	68.239	68.239	68.239
																							mp-865929	143.908	143.908	143.908	136.955	136.955	136.955
																							mp-7739	57.1077	54.9288	56.0183	56.775	55.45	56.113
																							mp-867226	27.0781	27.0781	27.0781	24.555	24.555	24.555
																							mp-14398	105.65	98.8519	102.251	117.522	104.806	111.164
																							mp-755313	148.812	141.537	145.175	175.504	169.797	172.651
																							mp-864784	143.5	143.5	143.5	142.707	142.707	142.707
																							mp-972601	45.8175	45.8175	45.8175	40.91	40.91	40.91
																							mp-2767	119.639	119.148	119.394	116.344	116.03	116.187
																							mp-553875	152.817	151.226	152.021	158.563	156.883	157.723
																							mp-983412	71.2217	71.2217	71.2217	62.408	62.408	62.408
																							mp-12622	69.202	61.6622	65.4321	63.12	62.517	62.819
																							mp-23285	65.2326	65.2326	65.2326	38.203	38.203	38.203
																							mp-754213	96.225	70.0956	83.1603	129.89	98.641	114.265
																							mp-867120	220.433	220.433	220.433	201.123	201.123	201.123
																							mp-1022116	57.4222	57.4017	57.4119	46.198	46.128	46.163
																							mp-12086	170.953	170.953	170.953	169.333	169.333	169.333
																							mp-9813	81.3902	48.3489	64.8696	54.823	2.603	28.713
																							mp-661	183.628	183.444	183.536	195.038	194.202	194.62
																							mp-973217	14.8472	11.7525	13.2999	7.899	4.658	6.279
																							mp-1018053	73.7028	73.5995	73.6512	69.047	68.201	68.624
																							mp-864906	143.952	143.952	143.952	175.938	175.938	175.938
																							mp-10445	107.435	86.7693	97.1019	61.993	62.114	62.054
																							mp-984767	59.4731	59.4731	59.4731	57.572	57.572	57.572
																							mp-333	196.261	196.261	196.261	163.438	163.345	163.391
																							mp-999396	139.385	139.385	139.385	174.363	174.363	174.363
																							mp-19820	53.9729	53.9729	53.9729	49.521	49.521	49.521
																							mp-29900	122.161	121.298	121.729	110.909	110.554	110.731
																							mp-13916	54.6488	52.6642	53.6565	49.887	45.793	47.84
																							mp-975611	115.16	115.16	115.16	65.787	65.787	65.787
																							mp-30598	48.388	47.257	47.8225	48.589	46.839	47.714
																							mp-20083	114.311	111.626	112.969	110.573	110.291	110.432
																							mp-972528	58.7227	58.7227	58.7227	63.294	63.294	63.294
																							mp-984744	24.3127	24.001	24.1569	23.794	23.4	23.597
																							mp-9814	63.3973	64.5402	63.9688	60.988	60.77	60.879
																							mp-1025393	155.016	151.568	153.292	117.891	115.924	116.907
																							mp-4007	141.001	140.998	140.999	148.721	145.531	147.126
																							mp-571039	63.1458	61.432	62.2889	63.383	60.825	62.104
																							mp-866142	210.725	210.725	210.725	227.636	227.636	227.636
																							mp-982725	239.614	239.614	239.614	237.553	237.553	237.553
																							mp-8752	11.4401	14.4786	12.9593	23.814	23.358	23.586
																							mp-973191	19.2375	19.2375	19.2375	26.317	26.317	26.317
																							mp-864957	185.43	185.43	185.43	200.874	200.874	200.874
																							mp-20777	108.013	105.356	106.685	101.91	98.813	100.361
																							mp-1084	184.857	184.857	184.857	233.379	233.379	233.379
																							mp-979429	63.0498	63.0498	63.0498	57.371	57.371	57.371
																							mp-1784	28.7357	28.7357	28.7357	21.461	21.461	21.461
																							mp-5505	79.3225	78.3315	78.827	88.914	82.918	85.916
																							mp-3359	102.022	102.011	102.017	96.639	96.247	96.443
																							mp-754515	36.742	33.9498	35.3459	33.607	32.822	33.215
																							mp-862757	35.9791	35.9791	35.9791	39.675	39.675	39.675
																							mp-11687	44.1113	42.4813	43.2963	31.377	18.896	25.137
																							mp-973374	23.0414	22.8308	22.9361	28.567	28.405	28.486
																							mp-975299	69.1857	69.1857	69.1857	74.482	74.482	74.482
																							mp-1009533	260.47	260.47	260.47	215.846	215.846	215.846
																							mp-16517	116.554	114.4	115.477	101.563	98.902	100.232
																							mp-3623	215.42	215.42	215.42	188.169	188.169	188.169
																							mp-1002182	314.01	314.01	314.01	322.051	322.051	322.051
																							mp-13051	37.2678	35.6685	36.4681	31.92	28.954	30.437
																							mp-675798	89.162	89.5032	89.3326	72.269	70.411	71.34
																							mp-961646	206.454	206.454	206.454	158.831	158.831	158.831
																							mp-971827	119.593	119.593	119.593	142.949	142.949	142.949
																							mp-10078	86.1753	85.9609	86.0681	83.695	83.653	83.674
																							mp-23304	17.0009	17.0009	17.0009	9.746	9.746	9.746
																							mp-5104	83.7787	82.1157	82.9472	70.346	69.477	69.912
																							mp-631374	119.05	119.05	119.05	116.49	116.49	116.49
																							mp-1394400	50.6098	49.8536	50.2317	59.696	50.423	55.059
																							mp-37381	139.073	139.073	139.073	136.531	136.531	136.531
																							mp-961696	220.116	220.116	220.116	181.264	181.264	181.264
																							mp-12712	132.733	127.05	129.891	144.493	144.156	144.324
																							mp-3207	65.1884	65.1388	65.1636	64.747	59.378	62.062
																							mp-3464	221.054	221.054	221.054	232.733	232.733	232.733
																							mp-23067	23.1375	23.1375	23.1375	12.406	12.406	12.406
																							mp-2394167	287.407	280.691	284.049	305.263	292.8	299.032
																							mp-22087	281.056	281.056	281.056	291.431	291.431	291.431
																							mp-1025	129.547	98.622	114.085	113.252	101.591	107.422
																							mp-972879	130.467	130.467	130.467	125.306	125.306	125.306
																							mp-2285	61.5996	59.4409	60.5203	55.937	41.616	48.777
																							mp-999485	156.46	156.46	156.46	135.277	135.277	135.277
																							mp-972275	232.263	232.263	232.263	219.69	219.69	219.69
																							mp-22302	211.742	210.906	211.324	177.669	177.407	177.538
																							mp-12059	159.43	154.688	157.059	149.539	134.7	142.12
																							mp-2913337	87.3624	81.2604	84.3114	93.69	86.639	90.164
																							mp-2744	80.5824	79.6656	80.124	81.566	78.058	79.812
																							mp-600089	23.2754	23.2754	23.2754	18.482	18.482	18.482
																							mp-8291	31.1639	31.0933	31.1286	49.117	49.035	49.076
																							mp-4896	128.124	113.36	120.742	143.56	137.205	140.382
																							mp-23237	107.075	88.8101	97.9426	66.225	42.708	54.467
																							mp-1008226	160.389	160.389	160.389	143.331	143.331	143.331
																							mp-1025324	219.844	218.611	219.228	201.499	200.928	201.214
																							mp-13070	73.1684	72.4652	72.8168	86.194	86.176	86.185
																							mp-989613	188.81	138.235	163.523	187.657	169.763	178.71
																							mp-1377	144.754	136.956	140.855	97.108	91.933	94.521
																							mp-1009545	175.112	175.112	175.112	221.916	221.916	221.916
																							mp-865029	133.787	133.787	133.787	146.833	146.833	146.833
																							mp-865255	180.212	180.212	180.212	182.535	182.535	182.535
																							mp-567362	51.9101	51.9101	51.9101	47.617	47.617	47.617
																							mp-867350	23.8252	23.8252	23.8252	30.387	30.387	30.387
																							mp-865505	76.5506	76.5506	76.5506	69.509	69.509	69.509
																							mp-978964	59.2511	59.2508	59.251	52.8	52.8	52.8
																							mp-10040	177.215	177.215	177.215	206.681	206.681	206.681
																							mp-4756	49.191	50.5683	49.8796	40.984	40.984	40.984
																							mp-7090	35.1204	23.6641	29.3923	26.991	26.972	26.982
																							mp-861940	33.0845	33.0845	33.0845	34.346	34.346	34.346
																							mp-753920	131.356	131.368	131.362	119.03	119.03	119.03
																							mp-5967	182.092	182.092	182.092	141.018	141.018	141.018
																							mp-1008526	277.255	271.12	274.187	325.587	320.344	322.966
																							mp-864981	91.1441	91.1441	91.1441	99.317	99.317	99.317
																							mp-10528	88.7222	87.9091	88.3156	90.415	86.113	88.264
																							mp-8973	227.48	225.71	226.595	187.506	185.837	186.672
																							mp-3839	48.4602	48.4132	48.4367	46.029	46.028	46.028
																							mp-31219	281.214	272.665	276.939	267.921	266.296	267.109
																							mp-862734	58.4675	58.4675	58.4675	58.086	58.086	58.086
																							mp-567590	231.912	230.685	231.298	188.584	248.827	218.705
																							mp-40251	150.757	150.757	150.757	141.408	141.408	141.408
																							mp-1025565	95.9512	95.4006	95.6759	72.022	71.465	71.744
																							mp-10872	140.106	140.106	140.106	142.057	142.057	142.057
																							mp-20465	120.378	120.378	120.378	110.797	110.797	110.797
																							mp-8874	99.1017	96.4357	97.7687	95.383	94.135	94.759
																							mp-12867	146.493	145.293	145.893	138.925	137.852	138.388
																							mp-8285	148.976	145.007	146.992	167.029	159.228	163.128
																							mp-862903	86.9999	86.9999	86.9999	66.067	66.067	66.067
																							mp-10797	83.861	73.6863	78.7737	84.241	73.688	78.964
																							mp-2931	89.643	86.3014	87.9722	112.528	108.074	110.301
																							mp-22873	60.0526	60.0526	60.0526	52.053	52.053	52.053
																							mp-8789	57.6707	56.6099	57.1403	56.962	56.872	56.917
																							mp-978988	75.4995	75.4995	75.4995	68.08	68.08	68.08
																							mp-3255	118.564	90.48	104.522	112.18	80.603	96.392
																							mp-22871	25.4743	14.3167	19.8955	8.478	1.278	4.878
																							mp-8308	127.502	123.928	125.715	103.131	102.061	102.596
																							mp-866067	52.4874	52.4874	52.4874	50.858	50.858	50.858
																							mp-972908	29.2966	29.2941	29.2953	29.534	29.503	29.518
																							mp-1018725	124.77	123.656	124.213	103.121	99.321	101.221
																							mp-34081	78.4488	78.2217	78.3352	69.464	67.891	68.677
																							mp-977550	209.878	209.878	209.878	188.108	188.108	188.108
																							mp-569671	93.6449	93.6449	93.6449	104.291	104.291	104.291
																							mp-999201	54.5954	54.5954	54.5954	93.51	93.51	93.51
																							mp-24659	103.286	102.527	102.907	108.814	108.814	108.814
																							mp-23054	69.9365	63.6462	66.7913	64.082	50.895	57.489
																							mp-571485	119.433	117.777	118.605	137.703	132.976	135.34
																							mp-381	223.854	223.854	223.854	257.369	257.369	257.369
																							mp-978518	113.077	112.754	112.916	132.588	112.817	122.702
																							mp-7105	58.9213	58.9416	58.9314	80.01	80.01	80.01
																							mp-976150	32.9032	26.6571	29.7802	48.959	48.805	48.882
																							mp-819	204.547	204.547	204.547	188.948	188.948	188.948
																							mp-29154	189.082	187.498	188.29	172.482	171.419	171.95
																							mp-530074	212.914	198.324	205.619	224.763	214.001	219.382
																							mp-1113	339.109	338.917	339.013	329.553	329.552	329.552
																							mp-19833	57.0099	54.5131	55.7615	51.173	51.172	51.173
																							mp-9939	135.346	135.296	135.321	133.025	133.003	133.014
																							mp-12931	160.915	158.086	159.501	152.033	144.479	148.256
																							mp-864926	167.6	167.6	167.6	171.303	171.303	171.303
																							mp-19929	96.011	96.011	96.011	106.537	106.537	106.537
																							mp-865148	162.915	162.915	162.915	181.984	181.984	181.984
																							mp-5618	80.0231	56.0468	68.0349	106.378	101.46	103.919
																							mp-31086	18.2976	2.35895	10.3283	38.013	33.237	35.625
																							mp-540771	69.3681	68.4185	68.8933	70.077	69.873	69.975
																							mp-972869	110.037	110.037	110.037	107.133	107.133	107.133
																							mp-31468	63.4674	60.9794	62.2234	69.701	69.635	69.668
																							mp-1823	121.788	120.962	121.375	114.065	113.856	113.96
																							mp-30469	31.7326	30.5912	31.1619	40.636	40.481	40.558
																							mp-15837	134.608	134.2	134.404	112.675	112.665	112.67
																							mp-20744	122.825	122.825	122.825	140.627	140.627	140.627
																							mp-505804	119.99	119.905	119.948	90.984	90.878	90.931
																							mp-643409	112.369	112.369	112.369	103.322	103.322	103.322
																							mp-4252	16.28	43.2101	29.745	17.191	15.255	16.223
																							mp-865803	228.618	228.618	228.618	194.966	194.966	194.966
																							mp-1865	212.611	212.611	212.611	206.53	206.53	206.53
																							mp-979614	11.7377	14.9336	13.3356	36.799	36.38	36.589
																							mp-20257	94.0859	92.9414	93.5137	87.197	87.099	87.148
																							mp-9957	181.186	176.525	178.855	179.788	179.738	179.763
																							mp-865066	179.433	179.433	179.433	172.181	172.181	172.181
																							mp-961652	106.194	106.194	106.194	119.495	119.495	119.495
																							mp-865840	244.556	244.556	244.556	223.944	223.944	223.944
																							mp-5347	74.8741	73.9178	74.396	59.755	56.402	58.079
																							mp-510430	24.4386	24.4386	24.4386	22.544	22.544	22.544
																							mp-5078	68.6658	68.3098	68.4878	61.765	61.44	61.603
																							mp-5794	179.899	179.899	179.899	168.278	168.278	168.278
																							mp-1557	62.5007	61.9029	62.2018	57.64	57.631	57.636
																							mp-697096	44.0384	43.3973	43.7178	22.709	22.704	22.706
																							mp-1383723	42.5067	26.1331	34.3199	20.538	11.108	15.823
																							mp-981103	86.0251	86.0251	86.0251	89.762	89.762	89.762
																							mp-14254	208.275	208.275	208.275	197.949	197.949	197.949
																							mp-10154	145.516	145.516	145.516	131.258	131.258	131.258
																							mp-28	75.4801	75.4801	75.4801	39.339	39.337	39.338
																							mp-560	108.259	106.999	107.629	106.265	104.064	105.164
																							mp-861966	61.1261	61.1261	61.1261	61.312	61.312	61.312
																							mp-631548	42.5921	42.5921	42.5921	25.669	25.669	25.669
																							mp-1016820	155.026	155.026	155.026	154.103	154.103	154.103
																							mp-2512	158.522	153.003	155.762	152.119	151.478	151.799
																							mp-7704	62.9448	61.8155	62.3801	61.904	59.657	60.78
																							mp-1025456	78.2539	78.2539	78.2539	56.574	56.574	56.574
																							mp-604516	93.7762	91.7471	92.7617	70.548	66.285	68.417
																							mp-2910	77.4832	76.5895	77.0364	47.19	47.046	47.118
																							mp-973166	18.0554	16.5011	17.2783	27.552	27.505	27.528
																							mp-10601	59.8941	59.8941	59.8941	78.798	78.798	78.798
																							mp-22033	125.57	124.696	125.133	109.254	108.298	108.776
																							mp-31441	79.2316	79.2316	79.2316	95.635	95.635	95.635
																							mp-16491	96.6475	90.7677	93.7076	65.606	65.271	65.439
																							mp-894	163.751	160.778	162.264	174.463	173.929	174.196
																							mp-1546	32.2131	32.2131	32.2131	41.005	41.005	41.005
																							mp-303	66.9487	66.4748	66.7117	47.626	47.61	47.618
																							mp-1291	49.1002	49.1002	49.1002	55.358	55.358	55.358
																							mp-1550	53.5455	53.5455	53.5455	82.769	82.769	82.769
																							mp-1407	75.9987	76.5186	76.2586	74.681	74.321	74.501
																							mp-357	138.375	138.4	138.388	120.483	120.483	120.483
																							mp-505215	88.3464	85.5272	86.9368	66.334	66.152	66.243
																							mp-607111	218.386	218.251	218.318	218.793	218.699	218.746
																							mp-1029294	103.772	103.798	103.785	83.873	83.155	83.514
																							mp-1102	182.089	182.089	182.089	178.449	178.449	178.449
																							mp-1222	214.052	213.144	213.598	194.848	194.31	194.579
																							mp-867901	184.239	184.239	184.239	194.629	194.629	194.629
																							mp-861943	160.625	131.456	146.041	185.96	173.711	179.835
																							mp-978489	160.659	160.659	160.659	199.931	199.931	199.931
																							mp-867837	226.096	226.096	226.096	254.421	254.421	254.421
																							mp-15780	221.001	219.209	220.105	197.583	197.091	197.337
																							mp-11201	78.4504	74.1587	76.3046	71.475	70.615	71.045
																							mp-23697	14.4518	6.07031	10.2611	19.953	17.294	18.623
																							mp-470	216.368	198.52	207.444	212.507	195.126	203.816
																							mp-2333	123.865	123.865	123.865	115.77	115.77	115.77
																							mp-632402	56.3402	56.3446	56.3424	44.279	43.994	44.136
																							mp-4500	174.196	174.153	174.175	173.683	173.668	173.675
																							mp-10753	35.2114	35.2114	35.2114	41.942	41.942	41.942
																							mp-29633	88.3594	88.3594	88.3594	121.813	121.813	121.813
																							mp-867920	81.451	80.9005	81.1757	95.061	73.699	84.38
																							mp-865738	47.8012	47.8012	47.8012	47.688	47.688	47.688
																							mp-975609	25.2153	25.2153	25.2153	29.094	29.094	29.094
																							mp-867780	101.629	99.7225	100.676	106.002	106.001	106.001
																							mp-552802	74.6203	60.8591	67.7397	91.872	86.406	89.139
																							mp-27418	52.8993	40.1097	46.5045	56.15	36.708	46.429
																							mp-1039055	43.7881	42.0166	42.9024	38.775	38.706	38.741
																							mp-30083	44.4728	44.4728	44.4728	36.786	36.786	36.786
																							mp-7964	174.631	171.383	173.007	172.946	170.892	171.919
																							mp-2677	144.042	144.042	144.042	143.721	143.721	143.721
																							mp-977110	92.614	92.614	92.614	80.165	80.165	80.165
																							mp-546679	157.032	156.772	156.902	174.661	174.661	174.661
																							mp-867826	20.7709	20.159	20.4649	62.879	62.879	62.879
																							mp-4370	57.2888	47.682	52.4854	79.638	79.401	79.52
																							mp-623024	62.6014	60.8708	61.7361	17.314	15.367	16.341
																							mp-20757	108.532	107.122	107.827	111.841	111.84	111.84
																							mp-5414	27.5342	26.9078	27.221	24.837	21.83	23.333
																							mp-866202	92.2854	92.2854	92.2854	67.708	67.708	67.708
																							mp-34169	42.2289	41.2219	41.7254	28.627	28.627	28.627
																							mp-492	300.421	300.421	300.421	278.511	278.511	278.511
																							mp-862923	91.3089	91.3089	91.3089	71.516	71.516	71.516
																							mp-864799	40.9366	40.9366	40.9366	43.429	43.429	43.429
																							mp-505540	184.843	176.494	180.668	177.694	175.59	176.642
																							mp-15660	261.911	261.911	261.911	269.426	269.426	269.426
																							mp-978286	34.0041	34.0041	34.0041	44.054	44.054	44.054
																							mp-979413	271.056	270.804	270.93	265.979	257.419	261.699
																							mp-30787	295.756	295.076	295.416	268.97	267.986	268.478
																							mp-28163	36.9016	32.255	34.5783	26.541	21.468	24.004
																							mp-6969	121.197	111.165	116.181	125.092	124.317	124.705
																							mp-2746	283.977	283.977	283.977	333.899	333.899	333.899
																							mp-9172	77.0062	74.1495	75.5778	80.311	79.563	79.937
																							mp-12268	57.0569	26.6031	41.83	56.506	51.452	53.979
																							mp-568273	28.5542	28.503	28.5286	20.179	20.158	20.169
																							mp-22939	55.5983	29.5334	42.5659	44.313	8.123	26.218
																							mp-861738	32.6907	32.3976	32.5441	36.596	36.423	36.51
																							mp-1013733	28.6817	28.6817	28.6817	28.372	28.372	28.372
																							mp-12798	195.47	195.47	195.47	202.169	202.169	202.169
																							mp-23201	21.0077	21.0077	21.0077	39.346	39.346	39.346
																							mp-865147	160.881	160.881	160.881	182.617	182.617	182.617
																							mp-862979	61.1082	61.1082	61.1082	64.38	64.38	64.38
																							mp-865123	117.72	117.72	117.72	120.303	120.303	120.303
																							mp-12772	105.092	101.955	103.524	111.304	111.043	111.173
																							mp-22683	69.1878	63.2967	66.2422	48.62	16.401	32.511
																							mp-5313	192.396	192.382	192.389	206.257	200.552	203.405
																							mp-28995	77.2246	76.5608	76.8927	90.923	88.905	89.914
																							mp-22478	125.282	120.922	123.102	154.86	149.945	152.403
																							mp-7976	66.2108	65.0225	65.6167	77.292	75.076	76.184
																							mp-1854	82.7137	82.7137	82.7137	91.067	91.067	91.067
																							mp-15799	340.404	338.986	339.695	301.184	296.795	298.99
																							mp-1025123	221.003	216.941	218.972	243.517	241.973	242.745
																							mp-1891	72.2119	71.1301	71.671	72.37	71.651	72.01
																							mp-867248	46.1415	45.4808	45.8111	53.973	53.973	53.973
																							mp-22150	128.741	128.741	128.741	153.599	152.304	152.951
																							mp-1018936	52.1085	51.5397	51.8241	57.835	56.921	57.378
																							mp-23152	66.5949	66.5547	66.5748	30.589	24.945	27.767
																							mp-1014252	164.226	161.733	162.98	150.025	148.48	149.253
																							mp-5350	55.0524	54.8884	54.9704	42.02	41.764	41.892
																							mp-2170	57.9913	57.2439	57.6176	71.575	62.361	66.968
																							mp-8280	43.1093	41.808	42.4586	45.091	45.087	45.089
																							mp-754344	116.058	106.231	111.144	105.124	98.558	101.841
																							mp-9549	92.7028	92.6656	92.6842	101.066	96.242	98.654
																							mp-23024	42.0668	41.5729	41.8199	38.266	31.193	34.729
																							mp-4990	171.145	171.145	171.145	169.635	169.635	169.635
																							mp-999455	40.74	35.2755	38.0077	44.729	41.469	43.099
																							mp-1895	191.131	191.131	191.131	231.521	231.521	231.521
																							mp-989537	44.0623	44.0623	44.0623	31.424	31.424	31.424
																							mp-1683	41.0521	28.3218	34.6869	24.495	5.821	15.158
																							mp-23319	29.7506	29.6113	29.6809	14.388	13.712	14.05
																							mp-3128	132.11	126.42	129.265	125.544	123.148	124.346
																							mp-631480	227.305	227.305	227.305	232.655	232.655	232.655
																							mp-20275	62.5536	62.5536	62.5536	70.17	70.17	70.17
																							mp-12703	86.8386	80.4258	83.6322	64.23	62.247	63.238
																							mp-865591	193.276	193.276	193.276	170.681	170.681	170.681
																							mp-19955	173.694	173.508	173.601	157.662	157.541	157.602
																							mp-20194	185.077	185.077	185.077	170.992	170.992	170.992
																							mp-7903	26.3567	24.9798	25.6683	19.309	18.661	18.985
																							mp-30952	11.9472	15.3355	13.6413	1.014	0.825	0.919
																							mp-2720	147.243	147.243	147.243	151.763	151.763	151.763
																							mp-7223	48.4726	48.4726	48.4726	60.583	60.583	60.583
																							mp-8175	71.8602	69.7968	70.8285	72.356	71.123	71.739
																							mp-157	35.9206	34.7618	35.3412	33.389	7.987	20.688
																							mp-22868	115.903	97.2939	106.599	107.757	96.246	102.002
																							mp-2126	316.835	316.835	316.835	278.691	278.691	278.691
																							mp-1025374	18.1414	17.9749	18.0581	5.079	5.079	5.079
																							mp-768870	27.7649	3.09039	15.4277	23.654	21.101	22.378
																							mp-863737	47.2084	47.2084	47.2084	50.028	50.028	50.028
																							mp-982	143.492	143.492	143.492	132.296	132.296	132.296
																							mp-639910	121.03	121.032	121.031	117.722	117.565	117.643
																							mp-631329	132.308	132.308	132.308	142.296	142.296	142.296
																							mp-443	70.3438	60.2681	65.3059	70.517	61.085	65.801
																							mp-999124	66.3038	59.7583	63.031	82.658	80.912	81.785
																							mp-997006	109.726	104.417	107.071	125.568	120.586	123.077
																							mp-20352	92.096	91.7777	91.9368	88.224	87.704	87.964
																							mp-867128	86.5359	86.5359	86.5359	94.638	94.638	94.638
																							mp-866169	16.6243	16.6243	16.6243	22.656	22.656	22.656
																							mp-23234	65.1197	65.1197	65.1197	54.948	54.948	54.948
																							mp-15803	45.0421	45.0598	45.0509	51.637	51.637	51.637
																							mp-556953	15.5174	14.2846	14.901	9.038	8.363	8.701
																							mp-21003	109.768	109.612	109.69	122.85	122.339	122.595
																							mp-862898	88.2792	88.2792	88.2792	90.071	90.071	90.071
																							mp-976292	38.3038	34.3814	36.3426	33.528	32.915	33.222
																							mp-15621	26.7272	26.7272	26.7272	48.47	48.47	48.47
																							mp-2192	266.133	264.856	265.494	260.187	259.785	259.986
																							mp-862375	107.205	107.205	107.205	109.754	109.754	109.754
																							mp-862778	232.82	232.82	232.82	230.759	230.759	230.759
																							mp-1029466	65.7864	58.8859	62.3361	63.163	57.461	60.312
																							mp-672299	87.296	87.2596	87.2778	85.301	85.112	85.206
																							mp-1014265	173.516	173.389	173.453	175.065	174.51	174.788
																							mp-2206	181.273	181.273	181.273	191.768	191.768	191.768
																							mp-983126	71.0912	71.0912	71.0912	63.012	63.012	63.012
																							mp-11541	221.041	221.041	221.041	208.008	208.008	208.008
																							mp-3372	30.7169	30.4833	30.6001	25.208	25.106	25.157
																							mp-81	156.913	156.913	156.913	134.195	134.195	134.195
																							mp-1009831	346.005	346.005	346.005	312.497	312.497	312.497
																							mp-6504	80.6083	65.8978	73.2531	80.886	66.732	73.809
																							mp-989399	24.234	24.234	24.234	42.035	42.035	42.035
																							mp-12647	153.654	148.731	151.192	138.167	130.088	134.127
																							mp-1025161	191.1	182.447	186.773	154.668	154.285	154.477
																							mp-9960	71.8972	71.8972	71.8972	77.491	77.491	77.491
																							mp-1013585	31.2626	31.2626	31.2626	23.823	23.823	23.823
																							mp-755	103.192	99.0289	101.11	100.305	97.353	98.829
																							mp-20711	117.126	117.126	117.126	142.782	142.782	142.782
																							mp-8621	20.7595	12.4331	16.5963	30.112	26.201	28.157
																							mp-567551	225.421	225.37	225.396	213.191	213.186	213.188
																							mp-35189	109.188	108.595	108.891	135.249	131.984	133.616
																							mp-862368	159.495	159.495	159.495	123.897	136.719	130.308
																							mp-753495	149.249	147.613	148.431	170.865	168.295	169.58
																							mp-7132	56.5616	33.2792	44.9204	49.874	40.008	44.941
																							mp-10178	91.5976	91.5976	91.5976	55.743	55.743	55.743
																							mp-865846	161.644	161.644	161.644	163.884	163.884	163.884
																							mp-979425	73.5595	73.5595	73.5595	68.344	68.344	68.344
																							mp-975794	29.1582	26.4974	27.8278	26.483	26.464	26.474
																							mp-1018664	148.519	120.593	134.556	139.994	117.618	128.806
																							mp-4510	113.525	113.525	113.525	90.475	90.475	90.475
																							mp-1184863	7.26574	7.26574	7.26574	6.71	6.71	6.71
																							mp-22144	221.813	220.861	221.337	175.375	175.333	175.354
																							mp-865006	55.2405	55.2405	55.2405	55.262	55.262	55.262
																							mp-754326	76.6704	68.0843	72.3774	66.885	49.965	58.425
																							mp-23245	65.1955	65.1955	65.1955	54.597	54.597	54.597
																							mp-22620	88.3731	88.3531	88.3631	68.805	66.24	67.523
																							mp-10606	68.18	68.18	68.18	66.659	66.659	66.659
																							mp-450	282.489	281.541	282.015	287.537	285.587	286.562
																							mp-862713	223.619	223.619	223.619	227.447	227.447	227.447
																							mp-20343	84.9051	56.9551	70.9301	53.174	27.036	40.105
																							mp-757100	69.8844	68.9599	69.4222	71.459	68.401	69.93
																							mp-1037	204.16	197.584	200.872	181.805	181.19	181.498
																							mp-862936	69.9611	69.9611	69.9611	60.967	60.967	60.967
																							mp-4897	132.328	132.328	132.328	123.983	123.983	123.983
																							mp-865424	141.141	141.141	141.141	129.135	129.135	129.135
																							mp-8161	98.7388	93.8886	96.3137	76.08	74.523	75.302
																							mp-984627	69.5821	69.5821	69.5821	63.653	63.653	63.653
																							mp-972845	179.848	179.671	179.76	204.669	193.384	199.027
																							mp-867816	286.693	286.693	286.693	276.055	276.055	276.055
																							mp-1006882	122.993	122.993	122.993	76.042	76.042	76.042
																							mp-463	35.4654	35.4654	35.4654	29.839	29.839	29.839
																							mp-1	0.218857	0.218857	0.218857	1.974	1.974	1.974
																							mp-561419	104.182	101.501	102.841	89.754	85.198	87.476
																							mp-2688	65.6541	65.6541	65.6541	69.38	69.38	69.38
																							mp-862340	84.7244	84.7244	84.7244	85.089	85.089	85.089
																							mp-863686	54.2547	54.2547	54.2547	64.276	64.276	64.276
																							mp-1025010	170.945	170.945	170.945	146.818	146.818	146.818
																							mp-1057	155.438	155.362	155.4	131.505	130.976	131.24
																							mp-13074	109.324	109.308	109.316	87.157	86.297	86.727
																							mp-10435	78.6441	78.3279	78.486	77.155	77.018	77.086
																							mp-977399	71.0052	71.0052	71.0052	84.673	84.673	84.673
																							mp-569120	179.014	179.014	179.014	155.153	155.153	155.153
																							mp-2828744	30.4697	35.3647	32.9172	30.313	28.997	29.655
																							mp-22508	177.906	173.781	175.843	142.953	133.488	138.221
																							mp-13964	107.88	106.572	107.226	94.059	93.298	93.679
																							mp-33029	117.868	117.868	117.868	113.322	113.322	113.322
																							mp-1977	38.7313	38.7313	38.7313	56.558	56.558	56.558
																							mp-866161	268.527	268.523	268.525	251.269	250.809	251.039
																							mp-767525	39.1042	38.884	38.9941	35.151	34.698	34.924
																							mp-983555	93.381	93.381	93.381	94.432	94.432	94.432
																							mp-981200	71.9058	71.3351	71.6204	58.205	58.187	58.196
																							mp-11235	45.7786	45.7786	45.7786	47.298	47.298	47.298
																							mp-866818	46.4194	44.9298	45.6746	42.597	41.815	42.206
																							mp-2811	376.466	332.419	354.443	336.999	328.95	332.975
																							mp-11818	36.6209	36.0149	36.3179	40.145	39.601	39.873
																							mp-978824	74.9166	74.9166	74.9166	93.022	93.022	93.022
																							mp-10055	306.41	298.919	302.665	312.63	311.647	312.139
																							mp-976774	137.471	117.138	127.304	86.007	85.995	86.001
																							mp-24154	173.876	173.876	173.876	179.449	179.449	179.449
																							mp-1017540	92.8547	126.17	109.513	79.312	78.924	79.118
																							mp-542429	54.4636	54.2013	54.3324	65.603	65.582	65.593
																							mp-20814	197.012	122.896	159.954	199.392	151.317	175.354
																							mp-5381	152.171	149.504	150.838	154.402	152.787	153.594
																							mp-23251	16.1233	16.1233	16.1233	13.432	13.432	13.432
																							mp-867794	134.794	134.794	134.794	129.422	129.422	129.422
																							mp-1475723	181.906	181.906	181.906	180.192	180.192	180.192
																							mp-1018164	241.181	241.181	241.181	213.851	213.851	213.851
																							mp-974400	3.74555	3.74555	3.74555	0.501	0.501	0.501
																							mp-22895	39.4675	39.5833	39.5254	38.575	37.899	38.237
																							mp-570485	50.0155	40.242	45.1287	56.39	47	51.695
																							mp-1018040	69.3105	69.1755	69.243	45.009	44.932	44.971
																							mp-1093	69.1353	69.1353	69.1353	86.356	86.356	86.356
																							mp-1013734	47.2702	47.2702	47.2702	38.422	38.422	38.422
																							mp-12892	103.549	99.5084	101.528	55.148	52.538	53.843
																							mp-553991	163.563	158.726	161.145	157.501	144.011	150.756
																							mp-995	205.204	205.204	205.204	164.305	164.215	164.26
																							mp-12743	56.4643	56.7399	56.6021	28.679	24.701	26.69
																							mp-4771	148.078	148.078	148.078	134.483	134.483	134.483
																							mp-12093	72.0929	72.0929	72.0929	63.414	63.414	63.414
																							mp-1014373	101.195	101.195	101.195	112.156	112.156	112.156
																							mp-20595	87.2364	84.8878	86.0621	64.01	59.973	61.992
																							mp-2918	93.7041	67.0208	80.3625	117.926	112.493	115.21
																							mp-2515	225.43	225.43	225.43	231.851	231.851	231.851
																							mp-649479	25.9486	25.3584	25.6535	35.98	35.521	35.751
																							mp-861505	44.8558	44.8558	44.8558	43.757	43.757	43.757
																							mp-867263	76.8407	76.8407	76.8407	68.137	68.137	68.137
																							mp-1029702	132.726	132.46	132.593	161.977	161.366	161.671
																							mp-551736	29.1977	29.1977	29.1977	17.431	17.431	17.431
																							mp-30610	95.1686	92.2522	93.7104	76.949	75.992	76.471
																							mp-625054	142.488	133.108	137.798	117.872	94.838	106.355
																							mp-570677	36.3751	36.3102	36.3426	29.331	29.092	29.211
																							mp-978881	94.2975	94.2975	94.2975	67.234	67.234	67.234
																							mp-2093	42.9912	42.9909	42.9911	42.665	42.665	42.665
																							mp-1009753	68.3302	68.3302	68.3302	42.391	42.391	42.391
																							mp-2816	39.8919	35.3493	37.6206	45.377	44.9	45.139
																							mp-974221	63.7395	63.7395	63.7395	52.564	52.564	52.564
																							mp-5451	94.446	93.6493	94.0476	134.152	134.087	134.12
																							mp-5748	157.987	157.987	157.987	160.645	160.645	160.645
																							mp-3927	59.7188	23.7477	41.7332	67.212	54.744	60.978
																							mp-1019259	41.0543	32.1105	36.5824	38.268	34.056	36.162
																							mp-755252	101.406	99.0778	100.242	136.562	135.462	136.012
																							mp-569989	224.435	219.153	221.794	226.645	226.502	226.573
																							mp-861979	163.826	145.968	154.897	168.879	161.974	165.426
																							mp-1791	129.21	128.201	128.706	131.338	131.023	131.181
																							mp-569544	108.61	107.462	108.036	96.308	91.332	93.82
																							mp-29964	133.509	124.92	129.214	166.14	164.392	165.266
																							mp-862318	129.332	129.332	129.332	103.846	103.846	103.846
																							mp-550820	106.788	105.998	106.393	98.815	98.155	98.485
																							mp-20801	67.7435	67.7435	67.7435	67.719	67.719	67.719
																							mp-867925	42.1663	42.1663	42.1663	37.418	37.418	37.418
																							mp-977207	18.3818	17.552	17.9669	20.433	20.425	20.429
																							mp-1008876	162.005	162.005	162.005	133.924	133.924	133.924
																							mp-567431	42.6351	37.6635	40.1493	26.744	21.689	24.216
																							mp-20458	4.43444	4.37591	4.40518	57.285	50.291	53.788
																							mp-983428	69.1154	69.1154	69.1154	55.936	55.936	55.936
																							mp-28795	101.408	100.73	101.069	120.031	117.878	118.955
																							mp-1001783	59.7549	57.3338	58.5443	47.877	46.775	47.326
																							mp-867272	75.0447	75.0447	75.0447	87.133	87.133	87.133
																							mp-552008	96.4285	85.7916	91.11	74.419	59.178	66.798
																							mp-1963	234.688	234.686	234.687	227.641	226.817	227.229
																							mp-971928	73.4854	59.0859	66.2857	65.753	65.747	65.75
																							mp-1025526	108.703	102.78	105.741	112.858	111.402	112.13
																							mp-865231	24.3603	24.3603	24.3603	44.718	44.718	44.718
																							mp-961649	128.843	128.843	128.843	135.818	135.818	135.818
																							mp-568258	124.075	87.5727	105.824	127.447	127.034	127.241
																							mp-618991	105.661	105.348	105.505	92.486	90.258	91.372
																							mp-546794	38.5195	34.4217	36.4706	36.827	33.293	35.06
																							mp-981935	11.477	11.4095	11.4432	17.377	17.261	17.319
																							mp-541047	170.007	170.007	170.007	148.827	148.827	148.827
																							mp-1007776	55.8552	55.8552	55.8552	45.906	45.906	45.906
																							mp-1220	137.195	137.195	137.195	138.173	138.173	138.173
																							mp-4253	261.145	254.779	257.962	292.665	292.003	292.334
																							mp-30767	37.1106	36.828	36.9693	27.811	27.683	27.747
																							mp-10076	164.13	163.836	163.983	157.778	157.754	157.766
																							mp-1024993	275.912	254.232	265.072	248.125	246.737	247.431
																							mp-4287	110.353	109.728	110.041	107.543	105.916	106.729
																							mp-574199	167.361	167.37	167.366	138.246	137.997	138.122
																							mp-1019097	206.483	176.707	191.595	172.415	158.275	165.345
																							mp-505780	180.75	180.75	180.75	141.767	141.767	141.767
																							mp-2684	105.038	101.421	103.229	77.324	69.712	73.518
																							mp-11507	201.148	198.729	199.938	209.905	209.456	209.68
																							mp-9481	42.0395	35.9191	38.9793	50.444	2.354	26.399
																							mp-568371	146.638	146.569	146.604	159.215	158.489	158.852
																							mp-2743	104.828	104.828	104.828	72.655	72.655	72.655
																							mp-7349	86.7757	61.3529	74.0643	90.311	76.576	83.444
																							mp-556856	28.4404	28.0156	28.228	29.384	23.893	26.639
																							mp-10025	276.576	268.407	272.491	258.139	254.499	256.319
																							mp-24286	107.847	100.081	103.964	133.535	128.733	131.134
																							mp-4189	63.9813	57.3538	60.6675	41.852	36.243	39.048
																							mp-11263	112.523	112.523	112.523	117.118	117.118	117.118
																							mp-1345	48.9715	47.0878	48.0296	52.802	52.748	52.775
																							mp-20335	200.794	199.958	200.376	231.248	224.117	227.683
																							mp-16860	54.429	54.4224	54.4257	60.243	60.236	60.24
																							mp-1009596	189.078	189.078	189.078	212.33	212.33	212.33
																							mp-998986	140.15	140.15	140.15	131.4	131.4	131.4
																							mp-1253	31.8827	31.8827	31.8827	35.501	35.501	35.501
																							mp-1018136	80.8533	80.8533	80.8533	78.997	78.997	78.997
																							mp-569916	127.942	109.366	118.654	125.118	120.248	122.683
																							mp-1077723	96.6865	93.6464	95.1665	89.974	87.574	88.774
																							mp-631562	101.916	101.916	101.916	113.956	113.956	113.956
																							mp-1018048	154.403	147.192	150.797	138.001	133.414	135.707
																							mp-22782	129.026	129.026	129.026	90.615	90.615	90.615
																							mp-29076	193.273	188.681	190.977	232.134	225.62	228.877
																							mp-30882	89.0462	88.6959	88.8711	105.494	105.486	105.49
																							mp-2728	250.076	249.653	249.865	265.336	265.335	265.335
																							mp-1780	159.863	159.863	159.863	138.583	138.583	138.583
																							mp-21297	101.245	100.275	100.76	68.505	68.484	68.495
																							mp-2472	98.134	98.134	98.134	84.99	84.99	84.99
																							mp-864650	273.18	273.18	273.18	272.496	272.496	272.496
																							mp-1400848	39.9925	26.5297	33.2611	42.375	11.304	26.839
																							mp-1016329	37.3262	38.1615	37.7438	39.848	38.014	38.931
																							mp-16755	52.1057	50.0503	51.078	33.446	10.3	21.873
																							mp-23214	36.8896	31.6243	34.2569	19.972	13.684	16.828
																							mp-31136	70.557	69.5479	70.0525	65.533	64.797	65.165
																							mp-861594	44.2498	44.2498	44.2498	48.605	48.605	48.605
																							mp-861182	24.3122	1.96571	13.139	25.439	23.955	24.697
																							mp-1640	47.2391	47.1126	47.1759	62.508	57.912	60.21
																							mp-1017377	60.9083	57.8197	59.364	48.599	43.541	46.07
																							mp-2640	53.3086	53.4379	53.3732	76.698	76.698	76.698
																							mp-246	95.6322	95.5971	95.6146	102.445	101.952	102.198
																							mp-11977	73.3333	67.2551	70.2942	62.143	55.767	58.955
																							mp-30178	100.122	100.122	100.122	101.138	101.138	101.138
																							mp-8090	112.607	92.7853	102.696	104.416	56.124	80.27
																							mp-1008559	156.423	151.309	153.866	162.181	162.14	162.161
																							mp-568411	66.4322	66.0398	66.236	72.52	72.074	72.297
																							mp-1959	207.989	207.989	207.989	196.245	196.245	196.245
																							mp-1039124	44.6641	25.7187	35.1914	41.927	41.35	41.638
																							mp-977013	12.1841	10.9772	11.5806	11.246	9.851	10.549
																							mp-570751	177.248	177.248	177.248	170.078	170.078	170.078
																							mp-867187	203.494	203.494	203.494	175.784	175.784	175.784
																							mp-775761	37.8349	37.8349	37.8349	33.661	33.661	33.661
																							mp-862870	197.244	197.244	197.244	194.213	194.213	194.213
																							mp-4973	64.1508	63.5743	63.8626	84.357	84.344	84.351
																							mp-864890	212.556	212.556	212.556	180.435	180.435	180.435
																							mp-1203	176.6	175.96	176.28	196.379	194.754	195.566
																							mp-754065	97.0756	81.4029	89.2393	112.78	90.459	101.62
																							mp-560340	122.962	117.028	119.995	129.393	126.961	128.177
																							mp-12855	60.8954	74.1713	67.5334	53.307	53.305	53.306
																							mp-19991	51.5206	51.0357	51.2781	48	47.7	47.85
																							mp-30207	53.4923	53.4923	53.4923	41.385	41.385	41.385
																							mp-9898	36.9108	36.3409	36.6258	51.347	50.892	51.12
																							mp-20059	117.547	112.774	115.161	85.142	77.289	81.216
																							mp-755175	193.254	187.32	190.287	191.724	186.477	189.101
																							mp-998896	151.102	151.102	151.102	119.989	119.989	119.989
																							mp-981	81.3677	81.3677	81.3677	65.882	65.882	65.882
																							mp-30789	220.634	213.299	216.966	179.642	179.528	179.585
																							mp-12385	132.469	132.399	132.434	136.015	135.813	135.914
																							mp-557837	40.6017	8.83208	24.7169	18.554	10.672	14.613
																							mp-4561	88.759	87.1759	87.9675	116.405	115.989	116.197
																							mp-862613	31.1151	31.1151	31.1151	33.104	33.104	33.104
																							mp-1006887	114.225	114.225	114.225	102.325	102.325	102.325
																							mp-19889	91.198	90.9523	91.0752	68.648	68.563	68.606
																							mp-21264	347.344	336.605	341.975	364.572	354.635	359.603
																							mp-8537	18.8977	18.8697	18.8837	3.696	3.675	3.686
																							mp-7426	48.9748	46.4403	47.7075	55.546	55.169	55.357
																							mp-31018	46.4913	36.7912	41.6413	39.634	31.885	35.76
																							mp-755309	19.4146	10.6471	15.0308	11.108	11.108	11.108
																							mp-864794	92.7114	92.7114	92.7114	90.519	90.519	90.519
																							mp-864772	57.4401	57.4401	57.4401	74.156	74.156	74.156
																							mp-569346	51.8075	51.253	51.5302	38.622	38.514	38.568
																							mp-862602	186.935	186.935	186.935	146.391	146.391	146.391
																							mp-11737	77.2122	74.749	75.9806	79.133	78.846	78.989
																							mp-975608	59.673	59.673	59.673	56.12	56.12	56.12
																							mp-1848	126.296	126.296	126.296	110.797	110.797	110.797
																							mp-3591	165.63	165.63	165.63	174.728	174.728	174.728
																							mp-973750	60.7011	60.6982	60.6996	60.63	60.621	60.626
																							mp-865858	123.336	123.336	123.336	125.869	125.869	125.869
																							mp-12759	116.853	112.028	114.44	112.429	111.796	112.113
																							mp-1025271	247.539	246.456	246.998	218.912	218.892	218.902
																							mp-15788	65.1254	54.0399	59.5827	49.95	46.843	48.397
																							mp-2362466	76.6894	75.965	76.3272	65.878	64.62	65.249
																							mp-15252	63.562	63.4531	63.5075	72.839	72.796	72.817
																							mp-1018752	52.4767	41.4987	46.9877	55.073	55.044	55.059
																							mp-997618	128.057	128.057	128.057	98.422	98.422	98.422
																							mp-865361	108.944	108.944	108.944	89.938	89.938	89.938
																							mp-21306	190.707	187.485	189.096	185.984	185.085	185.534
																							mp-1249	85.8093	85.7057	85.7575	92.741	91.679	92.21
																							mp-11718	44.9215	44.9215	44.9215	25.133	25.133	25.133
																							mp-464	65.4375	65.4375	65.4375	82.998	82.998	82.998
																							mp-864924	66.3409	66.3409	66.3409	58.214	58.214	58.214
																							mp-8249	37.3045	35.8057	36.5551	11.573	9.933	10.753
																							mp-33588	56.0211	51.807	53.9141	72.44	63.115	67.777
																							mp-2533	239.026	233.408	236.217	235.078	233.943	234.511
																							mp-12015	59.7273	47.6348	53.681	61.178	50.174	55.676
																							mp-2489	211.522	211.522	211.522	178.518	178.518	178.518
																							mp-1039148	23.6582	23.6582	23.6582	25.36	25.36	25.36
																							mp-30797	105.923	105.081	105.502	89.685	89.482	89.583
																							mp-27226	135.178	119.892	127.535	105.482	91.391	98.437
																							mp-22941	51.8004	47.8874	49.8439	49.509	40.377	44.943
																							mp-10525	69.8094	69.8094	69.8094	53.888	53.888	53.888
																							mp-1025549	21.6906	21.6906	21.6906	19.502	19.502	19.502
																							mp-974616	270.904	270.396	270.65	249.587	249.526	249.556
																							mp-5370	151.995	146.573	149.284	145.428	140.566	142.997
																							mp-979057	58.9308	58.9308	58.9308	57.911	57.911	57.911
																							mp-779517	115.698	115.667	115.682	135.378	135.191	135.285
																							mp-865731	37.092	37.092	37.092	52.245	52.245	52.245
																							mp-305	227.393	227.393	227.393	198.715	198.715	198.715
																							mp-1007693	280.864	280.864	280.864	288.028	288.028	288.028
																							mp-606393	27.5742	26.9406	27.2574	9.35	4.299	6.824
																							mp-507	204.502	188.658	196.58	204.724	201.232	202.978
																							mp-1018072	53.3997	46.7681	50.0839	51.75	51.247	51.499
																							mp-764648	155.716	150.84	153.278	145.388	136.28	140.834
																							mp-5167	103.998	103.952	103.975	101.804	101.78	101.792
																							mp-23710	64.9657	61.4582	63.212	50.944	48.165	49.554
																							mp-3642	148.548	141.547	145.048	144.395	130.696	137.545
																							mp-2163	129.46	129.46	129.46	113.966	113.966	113.966
																							mp-865713	25.7202	25.7202	25.7202	30.009	30.009	30.009
																							mp-559200	66.232	66.2462	66.2391	63.647	63.647	63.647
																							mp-2284	53.1218	51.2271	52.1744	34.761	25.914	30.338
																							mp-867786	249.342	249.342	249.342	220.674	220.674	220.674
																							mp-28567	69.4185	69.3082	69.3633	75.735	74.372	75.053
																							mp-2225	159.054	158.763	158.908	154.36	154.324	154.342
																							mp-631581	22.6691	22.6691	22.6691	55.577	55.577	55.577
																							mp-8882	77.16	75.2743	76.2172	76.265	76.235	76.25
																							mp-30455	99.7622	99.7622	99.7622	90.608	90.608	90.608
																							mp-558149	13.2495	19.9085	16.579	5.502	5.442	5.472
																							mp-11281	130.575	129.689	130.132	158.045	158.011	158.028
																							mp-569170	35.2972	35.2585	35.2778	37.078	36.863	36.971
																							mp-15955	191.609	119.065	155.337	195.332	145.911	170.622
																							mp-11178	112.579	112.23	112.404	115.326	113.966	114.646
																							mp-9934	50.6783	45.9115	48.2949	35.496	34.649	35.072
																							mp-971752	115.834	115.834	115.834	108.873	108.873	108.873
																							mp-2578	79.6526	79.6478	79.6502	66.605	49.041	57.823
																							mp-865679	134.983	134.983	134.983	146.595	146.595	146.595
																							mp-559847	65.2438	54.2495	59.7466	42.491	38.696	40.593
																							mp-1010953	61.1922	61.1617	61.1769	92.625	92.625	92.625
																							mp-1007854	161.155	161.155	161.155	189.838	189.838	189.838
																							mp-10630	65.0993	65.0993	65.0993	57.234	57.234	57.234
																							mp-550008	139.364	139.364	139.364	148.262	148.262	148.262
																							mp-1018057	140.332	138.316	139.324	117.191	116.512	116.852
																							mp-29726	169.043	164.888	166.965	165.618	163.976	164.797
																							mp-11445	104.007	103.974	103.991	94.688	93.943	94.316
																							mp-864921	168.292	168.292	168.292	178.265	178.265	178.265
																							mp-862297	124.767	124.767	124.767	147.585	147.585	147.585
																							mp-998552	146.402	146.402	146.402	159.196	159.196	159.196
																							mp-867735	118.513	118.45	118.481	116.278	110.388	113.333
																							mp-541937	58.5415	58.6626	58.6021	39.095	25.564	32.329
																							mp-22566	47.1845	46.9106	47.0475	45.51	45.316	45.413
																							mp-977438	121.111	121.111	121.111	136.968	136.968	136.968
																							mp-1025218	224.132	214.805	219.468	180.199	177.871	179.035
																							mp-861617	77.2349	77.2349	77.2349	69.273	69.273	69.273
																							mp-865655	254.107	254.107	254.107	223.438	223.438	223.438
																							mp-29520	24.4016	25.737	25.0693	7.928	4.348	6.138
																							mp-646824	62.5841	62.5841	62.5841	49.399	49.399	49.399
																							mp-29556	35.4662	35.4662	35.4662	14.578	14.578	14.578
																							mp-12814	43.2203	42.832	43.0261	26.429	26.269	26.349
																							mp-3398	109.607	108.824	109.215	75.911	74.017	74.964
																							mp-4541	57.6423	36.7226	47.1824	69.498	47.048	58.273
																							mp-11765	106.637	106.772	106.704	84.428	84.424	84.426
																							mp-2705	257.585	255.516	256.55	247.752	247.739	247.745
																							mp-1023127	81.4037	81.4037	81.4037	97.683	97.683	97.683
																							mp-753605	49.283	50.4611	49.872	27.52	24.976	26.248
																							mp-977165	36.7726	36.5114	36.642	46.965	32.492	39.728
																							mp-961716	145.222	145.222	145.222	137.912	137.912	137.912
																							mp-865449	88.3533	88.3533	88.3533	77.305	77.305	77.305
																							mp-102	169.647	169.647	169.647	200.587	200.587	200.587
																							mp-15397	172.006	169.143	170.574	197.284	195.563	196.424
																							mp-20229	43.9841	43.9841	43.9841	34.955	34.955	34.955
																							mp-2554	107.196	106.337	106.767	122.056	121.981	122.019
																							mp-27315	71.1883	71.0498	71.1191	58.073	58.073	58.073
																							mp-1504314	148.415	148.415	148.415	160.131	160.131	160.131
																							mp-555293	13.223	0.081239	6.65213	11.017	0.404	5.711
																							mp-18337	210.184	210.184	210.184	214.318	214.318	214.318
																							mp-1246	132.352	132.352	132.352	161.164	162.48	161.822
																							mp-20935	145.917	135.542	140.73	161.664	159.149	160.406
																							mp-1014230	103.58	103.58	103.58	110.695	110.695	110.695
																							mp-865108	68.0815	68.0815	68.0815	43.362	43.362	43.362
																							mp-1534	98.2234	98.2234	98.2234	93.243	93.243	93.243
																							mp-975043	11.3113	18.9033	15.1073	4.327	4.327	4.327
																							mp-29647	56.7186	54.2141	55.4664	59.585	56.581	58.083
																							mp-7846	93.0412	93.0412	93.0412	70.323	70.323	70.323
																							mp-28896	194.367	143.107	168.737	198.441	192.711	195.576
																							mp-29026	268.204	268.218	268.211	290.082	288.688	289.385
																							mp-1039292	17.5784	17.4023	17.4904	20.672	20.664	20.668
																							mp-1431	228.539	228.539	228.539	203.381	203.381	203.381
																							mp-865237	111.6	111.6	111.6	100.748	100.748	100.748
																							mp-33667	65.4201	62.0739	63.747	59.193	47.631	53.412
																							mp-983556	55.2941	55.2941	55.2941	51.119	51.119	51.119
																							mp-569526	46.0794	45.9366	46.008	19.301	29.728	24.515
																							mp-865094	256.064	256.064	256.064	218.707	218.707	218.707
																							mp-569383	68.1856	67.8906	68.0381	66.922	65.702	66.312
																							mp-864909	156.162	156.162	156.162	195.913	195.913	195.913
																							mp-865855	50.1581	50.1581	50.1581	57.83	57.83	57.83
																							mp-69	27.4308	27.4042	27.4175	36.693	36.692	36.692
																							mp-7375	101.244	100.863	101.053	103.65	102.994	103.322
																							mp-999274	18.559	17.5196	18.0393	14.999	14.991	14.995
																							mp-861912	241.09	241.09	241.09	230.754	230.754	230.754
																							mp-973986	44.0804	44.0775	44.0789	42.275	42.272	42.273
																							mp-865373	55.9371	35.2377	45.5874	55.122	51.737	53.429
																							mp-973267	185.726	185.726	185.726	180.938	180.938	180.938
																							mp-1009471	321.52	321.52	321.52	299.401	299.401	299.401
																							mp-545512	94.4506	92.536	93.4933	86.294	85.823	86.059
																							mp-8666	23.8604	23.563	23.7117	21.371	21.37	21.37
																							mp-29153	163.696	163.293	163.494	158.389	157.279	157.834
																							mp-20492	135.314	132.95	134.132	148.268	147.157	147.712
																							mp-2212	153.048	153.048	153.048	119.727	119.727	119.727
																							mp-976264	15.8623	15.8623	15.8623	20.824	20.824	20.824
																							mp-865652	218.472	218.472	218.472	207.779	207.779	207.779
																							mp-3587	153.61	142.937	148.274	156.413	146.643	151.528
																							mp-973111	30.586	30.502	30.544	33.157	37.282	35.22
																							mp-7786	24.0066	23.1899	23.5983	12.66	7.66	10.16
																							mp-1019361	68.37	67.798	68.084	69.133	69.061	69.097
																							mp-977430	194.173	194.173	194.173	188.842	188.842	188.842
																							mp-1008965	121.199	121.063	121.131	100.725	100.142	100.433
																							mp-864910	136.985	136.985	136.985	149.687	149.687	149.687
																							mp-1017532	355.573	330.166	342.869	328.813	318.27	323.541
																							mp-636273	41.6752	41.6752	41.6752	38.83	38.83	38.83
																							mp-19816	30.8249	29.3	30.0625	48.95	48.542	48.746
																							mp-31172	23.4516	22.6139	23.0327	30.111	29.975	30.043
																							mp-2510	115.355	106.821	111.088	101.874	100.713	101.293
																							mp-862563	100.909	100.909	100.909	105.286	105.286	105.286
																							mp-10284	139.746	133.208	136.477	123.077	117.055	120.066
																							mp-16358	132.72	132.72	132.72	150.684	150.684	150.684
																							mp-448	235.885	235.885	235.885	248.591	248.591	248.591
																							mp-504741	177.426	175.413	176.42	181.427	180.845	181.136
																							mp-754246	64.3815	57.4703	60.9259	41.91	8.237	25.074
																							mp-16960	201.283	199.674	200.479	205.103	204.998	205.051
																							mp-1921	104.278	104.278	104.278	83.002	83.002	83.002
																							mp-582	223.008	223.008	223.008	195.743	195.743	195.743
																							mp-570822	97.2261	97.2261	97.2261	76.355	76.355	76.355
																							mp-867882	97.5228	97.5228	97.5228	82.573	82.573	82.573
																							mp-8426	14.3255	14.3255	14.3255	15.851	15.851	15.851
																							mp-975972	38.6548	38.6548	38.6548	41.51	41.51	41.51
																							mp-11572	243.65	243.65	243.65	257.672	257.672	257.672
																							mp-972961	138.488	138.488	138.488	118.07	118.07	118.07
																							mp-1065811	59.3389	38.8704	49.1046	99.836	75.281	87.558
																							mp-1025365	121.147	120.319	120.733	118.589	118.365	118.477
																							mp-631305	78.7933	78.7933	78.7933	100.347	100.347	100.347
																							mp-30834	55.678	55.2606	55.4693	56.483	56.302	56.392
																							mp-3477	83.1117	83.1117	83.1117	65.693	65.693	65.693
																							mp-999490	43.218	33.9549	38.5864	47.308	44.228	45.768
																							mp-758658	88.5862	86.1988	87.3925	87.132	82.113	84.622
																							mp-2334	89.3961	89.3961	89.3961	71.228	71.228	71.228
																							mp-27793	161.642	151.324	156.483	120.062	119.377	119.719
																							mp-568584	12.2584	10.6851	11.4718	0.97	1.659	1.314
																							mp-1016827	171.505	171.505	171.505	185.85	185.85	185.85
																							mp-3503	83.5342	82.6036	83.0689	84.765	84.023	84.394
																							mp-977396	67.0112	67.0112	67.0112	113.246	113.246	113.246
																							mp-7027	159.233	143.883	151.558	157.086	142.734	149.91
																							mp-634431	47.5523	30.4293	38.9908	26.441	20.6	23.521
																							mp-643260	24.6298	24.6047	24.6173	20.568	20.527	20.548
																							mp-30835	225.333	219.156	222.244	206.923	203.311	205.117
																							mp-23302	2.99499	2.99499	2.99499	11.14	11.14	11.14
																							mp-21149	160.699	157.877	159.288	158.628	154.054	156.341
																							mp-2381	119.991	119.991	119.991	114.582	114.582	114.582
																							mp-865019	174.845	174.845	174.845	183.393	183.393	183.393
																							mp-5839	109.351	75.2179	92.2842	107.657	97.842	102.75
																							mp-6204	25.6569	25.6569	25.6569	34.148	34.148	34.148
																							mp-7596	239.92	242.722	241.321	238.049	235.154	236.601
																							mp-20400	123.964	123.973	123.969	124.077	120.823	122.45
																							mp-867198	114.687	114.687	114.687	117.477	117.477	117.477
																							mp-30661	125.134	125.134	125.134	127.531	127.531	127.531
																							mp-10041	31.4512	31.4512	31.4512	36.148	36.148	36.148
																							mp-755293	41.0028	40.8982	40.9505	41.319	41.142	41.23
																							mp-15963	228.642	220.778	224.71	220.141	220.09	220.115
																							mp-23194	19.0452	18.8932	18.9692	18.708	2.384	10.546
																							mp-22889	24.6073	23.1268	23.8671	6.574	5.812	6.193
																							mp-865928	223.395	223.395	223.395	201.234	201.234	201.234
																							mp-983587	47.394	47.394	47.394	54.432	54.432	54.432
																							mp-865545	69.6857	69.6857	69.6857	74.428	74.428	74.428
																							mp-7483	64.0261	64.0261	64.0261	50.671	50.671	50.671
																							mp-568654	68.5519	61.1409	64.8464	62.28	47.923	55.102
																							mp-631318	151.955	151.955	151.955	126.524	126.524	126.524
																							mp-8468	72.957	70.7903	71.8737	76.918	76.005	76.461
																							mp-976254	12.6187	12.6187	12.6187	18.827	18.827	18.827
																							mp-30066	145.23	145.134	145.182	139.985	139.641	139.813
																							mp-996983	88.1763	72.6068	80.3916	70.987	56.221	63.604
																							mp-865446	83.8222	83.8222	83.8222	73.413	73.413	73.413
																							mp-13109	161.151	158.599	159.875	158.096	156.909	157.502
																							mp-977369	15.1075	17.2146	16.161	62.805	62.805	62.805
																							mp-1008928	34.9615	34.9615	34.9615	38.732	38.732	38.732
																							mp-22036	123.554	121.978	122.766	130.088	128.865	129.477
																							mp-558378	133.768	77.316	105.542	132.947	94.581	113.764
																							mp-778364	46.9	13.8978	30.3989	50.212	42.521	46.367
																							mp-30409	97.258	104.479	100.869	111.865	103.728	107.796
																							mp-696752	42.1711	42.305	42.2381	26.237	26.106	26.171
																							mp-1029520	137.492	132.2	134.846	136.395	112.18	124.288
																							mp-754825	93.0617	89.4412	91.2515	94.415	84.365	89.39
																							mp-10113	268.677	268.677	268.677	242.814	242.814	242.814
																							mp-1023213	36.7387	31.1532	33.9459	34.533	32.652	33.592
																							mp-20590	54.8717	54.8717	54.8717	44.762	44.762	44.762
																							mp-10052	132.798	116.846	124.822	118.433	112.052	115.242
																							mp-972296	188.999	188.999	188.999	220.397	220.397	220.397
																							mp-15701	176.688	167.469	172.079	175.937	173.146	174.541
																							mp-19727	51.0926	44.2892	47.6909	28.146	16.448	22.297
																							mp-864990	225.741	225.741	225.741	237.182	237.182	237.182
																							mp-27243	15.8289	14.0912	14.96	10.83	10.613	10.721
																							mp-9947	227.317	227.302	227.31	213.129	213.081	213.105
																							mp-1842	136.346	122.109	129.227	126.235	126.075	126.155
																							mp-7114	30.8547	30.8547	30.8547	41.472	41.472	41.472
																							mp-29752	187.709	186.104	186.906	197.419	193.756	195.587
																							mp-1364	89.2666	86.4251	87.8458	78.142	75.054	76.598
																							mp-977286	17.7461	17.7461	17.7461	21.078	21.078	21.078
																							mp-752826	162.822	161.034	161.928	168.258	164.062	166.16
																							mp-1179	188.455	187.109	187.782	152.237	151.884	152.06
																							mp-13853	205.634	205.634	205.634	170.079	170.079	170.079
																							mp-7991	224.868	48.1362	136.502	190.752	5.059	97.905
																							mp-467	149.425	139.06	144.243	156.194	137.878	147.036
																							mp-4998	123.033	122.535	122.784	128.657	128.633	128.645
																							mp-23116	78.742	67.8074	73.2747	75.012	70.848	72.93
																							mp-753541	67.4366	66.1114	66.774	41.698	37.946	39.822
																							mp-8603	32.6384	29.009	30.8237	24.569	24.489	24.529
																							mp-568792	177.591	163.889	170.74	182.044	181.055	181.55
																							mp-974457	192.273	192.273	192.273	200.1	200.1	200.1
																							mp-973910	128.812	128.812	128.812	112.124	112.124	112.124
																							mp-1008285	221.286	221.255	221.27	239.14	239.14	239.14
																							mp-11390	49.2884	49.2884	49.2884	58.688	58.688	58.688
																							mp-976744	55.4802	55.4802	55.4802	50.836	50.836	50.836
																							mp-866015	51.8771	51.8771	51.8771	43.686	43.686	43.686
																							mp-21385	100.008	100.004	100.006	105.755	105.417	105.586
																							mp-865944	135.201	135.201	135.201	152.686	152.686	152.686
																							mp-867262	224.069	224.069	224.069	216.144	216.144	216.144
																							mp-31141	43.2753	43.2056	43.2405	39.316	39.327	39.321
																							mp-13396	76.0724	76.0724	76.0724	90.326	90.326	90.326
																							mp-256	118.921	118.921	118.921	121.33	121.33	121.33
																							mp-998908	227.712	226.93	227.321	201.627	201.627	201.627
																							mp-1029832	85.5074	73.4501	79.4787	85.219	77.223	81.221
																							mp-567203	160.654	156.498	158.576	138.122	135.393	136.757
																							mp-1483	219.805	219.805	219.805	221.514	221.514	221.514
																							mp-825	270.153	257.243	263.698	256.936	247.527	252.231
																							mp-604313	38.5657	38.5657	38.5657	9.564	9.564	9.564
																							mp-2245	241.765	241.504	241.635	222.077	221.976	222.026
																							mp-6945	25.3875	27.6415	26.5145	15.126	14.711	14.918
																							mp-989568	34.0291	34.0291	34.0291	31.063	31.063	31.063
																							mp-29656	52.6212	51.9436	52.2824	47.775	47.165	47.47
																							mp-8277	49.8252	49.5381	49.6817	54.265	53.615	53.94
																							mp-10423	55.4241	20.2704	37.8473	51.905	17.718	34.812
																							mp-29011	64.1738	64.1738	64.1738	74.017	74.017	74.017
																							mp-862543	127.128	127.128	127.128	109.061	109.061	109.061
																							mp-11750	173.402	168.332	170.867	149.981	149.313	149.647
																							mp-9399	41.7323	24.4242	33.0783	34.203	9.908	22.055
																							mp-1152	226.282	226.282	226.282	228.591	228.591	228.591
																							mp-957	31.2456	30.7903	31.018	57.045	57.045	57.045
																							mp-2420465	46.1233	43.4909	44.8071	31.22	24.936	28.078
																							mp-862846	63.7659	63.7659	63.7659	44.947	44.947	44.947
																							mp-4156	87.6846	76.6852	82.1849	115.339	85.91	100.625
																							mp-9550	110.118	110.165	110.142	118.316	116.725	117.52
																							mp-979294	69.8404	69.8404	69.8404	110.647	110.647	110.647
																							mp-31457	96.5078	96.5078	96.5078	136.523	136.523	136.523
																							mp-1087	44.5783	44.5783	44.5783	48.468	48.468	48.468
																							mp-3444	163.991	158.908	161.449	149.311	127.622	138.466
																							mp-2417	214.287	214.287	214.287	212.008	212.008	212.008
																							mp-9200	9.298	9.298	9.298	18.66	18.66	18.66
																							mp-984702	60.2725	60.2725	60.2725	51.683	51.683	51.683
																							mp-1029422	106.146	103.359	104.753	139.149	138.82	138.984
																							mp-976129	57.6779	57.6779	57.6779	55.889	55.889	55.889
																							mp-1002109	191.083	191.083	191.083	158.978	158.978	158.978
																							mp-3363	108.172	106.567	107.369	105.113	104.928	105.02
																							mp-11583	151.979	150.919	151.449	160.585	159.122	159.854
																							mp-571664	121.143	119.743	120.443	129.419	122.814	126.117
																							mp-2665147	110.055	108.862	109.458	86.803	65.781	76.292
																							mp-1038879	20.5072	20.5072	20.5072	20.037	20.037	20.037
																							mp-861481	82.8967	82.8967	82.8967	75.998	75.998	75.998
																							mp-1018895	74.0869	72.4153	73.2511	84.497	69.961	77.229
																							mp-867342	12.3067	12.3438	12.3252	32.98	32.98	32.98
																							mp-6494	57.2977	48.4018	52.8498	50.6	41.922	46.261
																							mp-10289	152.139	86.9099	119.524	165.444	105.171	135.308
																							mp-863655	60.2445	60.2445	60.2445	56.296	56.296	56.296
																							mp-11375	48.2918	48.2918	48.2918	41.48	41.48	41.48
																							mp-864629	56.3073	56.3073	56.3073	52.345	52.345	52.345
																							mp-9124	77.0184	77.0184	77.0184	53.606	53.606	53.606
																							mp-3676	104.811	104.811	104.811	97.854	97.854	97.854
																							mp-561949	125.364	124.446	124.905	117.565	116.618	117.092
																							mp-11565	149.67	147.918	148.794	179.629	177.869	178.749
																							mp-971712	68.365	68.0143	68.1896	60.309	60.24	60.274
																							mp-2803876	101.135	86.709	93.9222	107.404	97.725	102.564
																							mp-865592	102.966	102.966	102.966	87.008	87.008	87.008
																							mp-2416214	38.2686	15.7711	27.0199	60.988	59.976	60.482
																							mp-771359	177.636	177.636	177.636	161.174	161.174	161.174
																							mp-30877	27.4025	26.9196	27.1611	27.414	26.121	26.768
																							mp-863724	114.663	114.663	114.663	135.641	135.641	135.641
																							mp-9989	219.037	217.485	218.261	205.043	203.055	204.049
																							mp-1008277	176.233	176.233	176.233	187.113	187.113	187.113
																							mp-1013549	50	50	50	35.813	35.813	35.813
																							mp-16371	74.1452	73.2389	73.692	88	87.635	87.818
																							mp-29015	34.902	33.2563	34.0792	15.894	3.864	9.879
																							mp-961701	92.7948	92.7948	92.7948	99.922	99.922	99.922
																							mp-974307	57.504	56.3988	56.9514	74.652	72.297	73.474
																							mp-755544	79.8796	79.4883	79.6839	85.091	82.373	83.732
																							mp-864923	104.991	104.991	104.991	115.137	115.137	115.137
																							mp-2316	68.4924	68.4924	68.4924	63.975	63.975	63.975
																							mp-24096	52.3668	52.3668	52.3668	71.096	71.096	71.096
																							mp-20147	177.632	176.74	177.186	174.887	173.695	174.291
																							mp-982385	70.1069	68.245	69.1759	74.043	71.641	72.842
																							mp-288	152.88	130.243	141.561	139.097	123.283	131.19
																							mp-11243	93.9158	87.554	90.7349	86.918	83.583	85.251
																							mp-602	55.6334	51.9684	53.8009	29.941	3.947	16.944
																							mp-972882	79.274	79.274	79.274	72.853	72.853	72.853
																							mp-570272	53.1332	48.0615	50.5974	49.328	48.012	48.67
																							mp-27164	111.925	110.963	111.444	137.156	136.739	136.947
																							mp-16886	86.1804	85.8418	86.0111	89.483	97.779	93.631
																							mp-7159	55.8693	55.8693	55.8693	54.494	54.494	54.494
																							mp-20010	93.3191	80.5043	86.9117	88.999	78.522	83.761
																							mp-866219	199.826	199.826	199.826	199.577	199.577	199.577
																							mp-343	138.267	138.267	138.267	133.177	133.177	133.177
																							mp-865038	227.81	227.81	227.81	222.224	222.224	222.224
																							mp-2600	33.3952	33.3952	33.3952	31.625	31.625	31.625
																							mp-17524	28.5305	28.3718	28.4511	19.521	7.434	13.477
																							mp-1047016	111.119	88.7783	99.9488	77.689	51.722	64.706
																							mp-863684	66.4485	66.4485	66.4485	71.259	71.259	71.259
																							mp-24095	55.0411	55.0411	55.0411	68.409	68.409	68.409
																							mp-560676	59.6714	44.751	52.2112	45.576	7.52	26.548
																							mp-865385	247.106	247.106	247.106	233.519	233.519	233.519
																							mp-974415	244.239	244.239	244.239	244.499	244.499	244.499
																							mp-23282	13.2984	11.3993	12.3489	6.01	1.715	3.862
																							mp-766486	52.5472	59.4754	56.0113	50.088	43.58	46.834
																							mp-1017987	343.512	329.915	336.713	333.206	329.069	331.138
																							mp-567698	17.0925	15.083	16.0878	10.809	9.481	10.145
																							mp-2824	153.965	150.254	152.11	158.407	156.795	157.601
																							mp-14205	91.2104	47.8223	69.5164	24.254	23.555	23.904
																							mp-862986	16.4278	44.4459	30.4369	6.623	1.062	3.842
																							mp-2028	120.707	120.707	120.707	156.483	156.483	156.483
																							mp-13178	187.261	156.21	171.736	208.081	201.551	204.816
																							mp-5163	164.411	163.363	163.887	173.694	173.027	173.36
																							mp-2000	73.9307	92.33	83.1304	70.59	68.669	69.629
																							mp-1007908	31.4518	31.3982	31.425	29.884	29.634	29.759
																							mp-1515	125.272	117.375	121.324	127.944	124.147	126.046
																							mp-7376	40.4319	39.2602	39.846	36.823	35.685	36.254
																							mp-1001916	214.06	214.06	214.06	196.209	196.209	196.209
																							mp-862994	57.982	57.982	57.982	58.544	58.544	58.544
																							mp-1548	41.8666	41.8666	41.8666	37.078	37.078	37.078
																							mp-865032	165.687	165.687	165.687	174.551	174.551	174.551
																							mp-5690	134.663	130.144	132.404	164.432	160.8	162.616
																							mp-30682	110.538	107.018	108.778	113.85	113.342	113.596
																							mp-16378	33.1998	19.0297	26.1147	61.905	61.905	61.905
																							mp-1025386	235.427	233.408	234.417	197.361	195.817	196.589
																							mp-867364	79.0319	79.0319	79.0319	82.224	82.224	82.224
																							mp-1018012	214.971	214.971	214.971	197.425	197.425	197.425
																							mp-862954	142.884	142.884	142.884	117.777	117.777	117.777
																							mp-976419	79.8591	75.2205	77.5398	102.841	102.841	102.841
																							mp-9010	11.8178	11.7847	11.8012	12.853	12.107	12.48
																							mp-866132	21.7466	21.7466	21.7466	24.55	24.55	24.55
																							mp-31178	66.9883	63.2576	65.123	73.185	72.333	72.759
																							mp-1025278	48.8125	44.5914	46.7019	53.941	53.837	53.889
																							mp-2168	39.3725	36.8879	38.1302	30.818	23.393	27.105
																							mp-10125	176.378	176.126	176.252	161.462	160.048	160.755
																							mp-570557	207.135	206.602	206.869	200.821	198.91	199.865
																							mp-1045	120.078	120.078	120.078	124.063	124.063	124.063
																							mp-4779	59.7078	62.4033	61.0555	46.717	37.124	41.92
																							mp-7131	62.1627	62.1627	62.1627	58.128	58.128	58.128
																							mp-17413	214.977	214.97	214.974	204.706	204.531	204.618
																							mp-631342	145.669	145.669	145.669	139.643	139.643	139.643
																							mp-889	288.256	278.593	283.425	301.792	299.627	300.71
																							mp-866143	186.733	186.733	186.733	203.582	203.582	203.582
																							mp-997630	193.517	193.135	193.326	165.552	165.405	165.478
																							mp-20379	47.8481	47.8481	47.8481	47.183	47.183	47.183
																							mp-8085	20.0387	20.0387	20.0387	57.133	57.133	57.133
																							mp-13099	121.14	121.14	121.14	112.414	112.414	112.414
																							mp-21440	200.451	197.675	199.063	191.258	188.7	189.979
																							mp-864936	238.104	238.104	238.104	227.345	227.345	227.345
																							mp-21382	86.3458	86.1101	86.228	76.535	74.263	75.399
																							mp-862733	66.4875	66.4875	66.4875	64.649	64.649	64.649
																							mp-10688	144.27	144.27	144.27	148.033	148.033	148.033
																							mp-1025557	223.559	195.771	209.665	213.069	211.782	212.426
																							mp-1002227	6.24171	6.24171	6.24171	8.399	8.399	8.399
																							mp-2795318	36.4486	36.4485	36.4486	24.034	23.977	24.006
																							mp-570219	22.6953	20.3031	21.4992	8.573	2.862	5.717
																							mp-1017543	182.003	182.003	182.003	170.19	170.19	170.19
																							mp-864599	78.9682	78.9682	78.9682	88.449	88.449	88.449
																							mp-7364	73.869	72.2558	73.0624	94.079	92.1	93.089
																							mp-865496	328.88	328.712	328.796	321.154	320.976	321.065
																							mp-983583	83.3778	83.3778	83.3778	68.856	68.856	68.856
																							mp-2182	60.3097	60.3097	60.3097	64.044	64.044	64.044
																							mp-2501	293.363	293.158	293.26	293.334	293.319	293.327
																							mp-2258	104.655	104.655	104.655	104.875	104.875	104.875
																							mp-5229	154.122	154.122	154.122	170.929	170.929	170.929
																							mp-864889	116.222	116.221	116.222	101.542	101.196	101.369
																							mp-542569	209.803	209.803	209.803	203.483	203.483	203.483
																							mp-21158	101.761	91.7333	96.7474	72.326	88.686	80.506
																							mp-31411	103.796	102.911	103.353	119.172	119.168	119.17
																							mp-865325	126.163	126.163	126.163	118.848	118.848	118.848
																							mp-865428	125.831	122.069	123.95	105.622	103.029	104.325
																							mp-2524	98.5299	96.3543	97.4421	72.327	68.027	70.177
																							mp-22050	60.4682	59.1122	59.7902	73.696	72.374	73.035
																							mp-23729	31.8704	31.8704	31.8704	59.369	59.369	59.369
																							mp-865490	250.868	250.868	250.868	231.816	231.816	231.816
																							mp-27246	56.8508	36.8242	46.8375	20.507	2.853	11.68
																							mp-23526	36.3561	35.6046	35.9803	16.293	16.168	16.231
																							mp-863264	14.4906	9.82173	12.1562	5.577	0.698	3.138
																							mp-12103	1.74357	1.76117	1.75237	0.637	0.636	0.637
																							mp-7787	114.373	114.373	114.373	141.028	141.028	141.028
																							mp-5676	130.927	130.927	130.927	110.879	110.879	110.879
																							mp-864835	223.332	223.332	223.332	184.201	184.201	184.201
																							mp-865113	58.5854	58.5854	58.5854	57.865	57.865	57.865
																							mp-23499	17.6112	17.6112	17.6112	11.298	11.298	11.298
																							mp-2851	115.197	115.144	115.171	99.905	99.458	99.681
																							mp-3329	111.476	111.377	111.427	112.513	112.494	112.504
																							mp-976262	29.2926	28.6191	28.9558	25.763	25.723	25.743
																							mp-1019551	91.1719	78.6273	84.8996	83.62	81.835	82.728
																							mp-984628	209.491	209.491	209.491	195.881	195.881	195.881
																							mp-546011	65.6166	63.3167	64.4666	76.616	72.908	74.762
																							mp-32570	183.685	183.149	183.417	197.619	196.465	197.042
																							mp-7219	38.2303	38.533	38.3817	35.238	34.547	34.893
																							mp-570008	44.7925	44.7925	44.7925	43.271	43.271	43.271
																							mp-7359	44.9398	44.7746	44.8572	46.186	43.261	44.723
																							mp-13983	84.4827	85.8023	85.1425	43.977	36.63	40.303
																							mp-4428	84.6963	82.7986	83.7475	78.325	75.172	76.748
																							mp-862673	75.1869	75.1869	75.1869	70.948	70.948	70.948
																							mp-8409	80.8935	68.6563	74.7749	80.268	76.901	78.584
																							mp-2724	45.1767	45.1767	45.1767	59.906	59.906	59.906
																							mp-30798	122.026	121.819	121.922	140.662	140.592	140.627
																							mp-755895	122.615	122.512	122.563	119.155	118.851	119.003
																							mp-22211	140.44	139.415	139.928	151.441	152.568	152.004
																							mp-7798	150.991	150.526	150.759	146.325	146.023	146.174
																							mp-7935	52.576	52.1834	52.3797	62.4	61.424	61.912
																							mp-866024	205.409	205.409	205.409	183.765	183.765	183.765
																							mp-22585	214.04	206.115	210.078	203.404	197.826	200.615
																							mp-672337	96.379	96.379	96.379	86.695	86.695	86.695
																							mp-560588	64.9562	64.9188	64.9375	69.101	69.058	69.08
																							mp-2691	45.7245	45.7245	45.7245	44.641	44.641	44.641
																							mp-977382	225.566	225.566	225.566	227.823	227.823	227.823
																							mp-11301	59.5851	51.9692	55.7771	58.076	56.078	57.077
																							mp-11412	83.7816	81.1395	82.4605	80.762	79.054	79.908
																							mp-610972	96.6495	87.9945	92.322	135.844	115.46	125.652
																							mp-3006	16.5921	15.2465	15.9193	5.655	5.322	5.488
																							mp-21249	103.96	97.0972	100.529	92.505	87.3	89.902
																							mp-973229	77.1057	71.3063	74.206	102.611	102.522	102.567
																							mp-1458	232.289	232.289	232.289	218.977	218.977	218.977
																							mp-865554	206.701	206.701	206.701	224.329	224.329	224.329
																							mp-978256	34.6712	34.6712	34.6712	35.144	35.144	35.144
																							mp-10136	274.342	274.129	274.236	252.632	250.533	251.582
																							mp-867116	266.563	266.563	266.563	238.142	238.142	238.142
																							mp-541449	35.0385	29.5402	32.2893	21.961	2.915	12.438
																							mp-571264	29.249	28.6307	28.9398	42.251	41.002	41.626
																							mp-571622	85.4201	85.0248	85.2224	132.347	132.141	132.244
																							mp-7558	188.309	182.66	185.485	150.461	147.186	148.824
																							mp-21075	231.863	231.863	231.863	239.071	239.071	239.071
																							mp-976114	35.3531	35.3531	35.3531	30.724	30.724	30.724
																							mp-973874	34.8731	34.8731	34.8731	36.572	36.572	36.572
																							mp-773044	89.0434	62.1483	75.5958	83.32	30.776	57.048
																							mp-861955	51.5785	51.5785	51.5785	52.428	52.428	52.428
																							mp-570935	11.0517	11.5913	11.3215	14.866	14.853	14.86
																							mp-775906	112.204	112.024	112.114	140.004	138.86	139.432
																							mp-4549	81.9947	73.3801	77.6874	99.382	92.701	96.042
																							mp-4228	141.244	136.355	138.799	122.144	118.143	120.144
																							mp-4131	156.501	143.795	150.148	155.126	154.727	154.927
																							mp-1018628	184.135	184.135	184.135	197.069	197.069	197.069
																							mp-669692	197.578	196.653	197.116	196.324	196.312	196.318
																							mp-31469	105.352	104.194	104.773	118.482	118.057	118.269
																							mp-560203	63.6385	57.2174	60.4279	59.831	54.092	56.961
																							mp-1700	210.865	210.865	210.865	194.648	194.648	194.648
																							mp-31337	156.865	156.865	156.865	143.036	143.036	143.036
																							mp-2823	61.514	61.514	61.514	78.398	78.398	78.398
																							mp-3589	78.9013	69.4024	74.1518	63.308	56.162	59.735
																							mp-548469	64.8923	61.3376	63.115	60.109	59.73	59.92
																							mp-981747	35.9241	35.8571	35.8906	35.318	34.997	35.158
																							mp-864927	203.792	203.792	203.792	217.65	217.65	217.65
																							mp-866083	193.502	193.315	193.408	196.004	194.489	195.246
																							mp-979044	110.021	110.021	110.021	86.553	86.553	86.553
																							mp-9731	13.8868	13.8759	13.8814	10.783	10.223	10.503
																							mp-10712	222.413	222.413	222.413	213.993	213.993	213.993
																							mp-975404	4.56739	4.5591	4.56324	11.181	11.18	11.18
																							mp-91	346.559	346.559	346.559	302.264	302.264	302.264
																							mp-978953	31.1688	31.1688	31.1688	33.088	33.088	33.088
																							mp-5221	173.793	173.793	173.793	172.038	172.038	172.038
																							mp-647	172.924	153.354	163.139	180.005	176.296	178.15
																							mp-867227	83.4834	83.4834	83.4834	46.406	46.402	46.404
																							mp-978515	66.5633	66.5633	66.5633	61.458	61.458	61.458
																							mp-21505	68.2319	68.1665	68.1992	63.913	63.188	63.551
																							mp-2583	203.834	201.08	202.457	188.005	186.997	187.501
																							mp-568055	152.061	146.144	149.103	139.865	109.74	124.803
																							mp-865867	48.9873	48.9873	48.9873	41.319	41.319	41.319
																							mp-27608	168.106	168.106	168.106	182.13	182.13	182.13
																							mp-23804	122.254	122.254	122.254	76.609	76.609	76.609
																							mp-976343	95.7469	95.7469	95.7469	92.604	92.604	92.604
																							mp-8753	13.4212	13.2952	13.3582	16.124	15.891	16.008
																							mp-755894	74.7189	74.7212	74.7201	71.617	70.411	71.014
																							mp-974943	195.126	195.126	195.126	182.079	182.079	182.079
																							mp-850274	3.70778	2.26096	2.98437	0.37	0.254	0.312
																							mp-1016829	185.006	185.006	185.006	161.797	161.797	161.797
																							mp-867330	160.785	160.785	160.785	163.496	163.496	163.496
																							mp-5733	91.8819	90.866	91.374	93.095	91.586	92.34
																							mp-2033	182.283	182.284	182.284	201.934	201.925	201.929
																							mp-5526	122.669	122.604	122.636	119.172	115.945	117.558
																							mp-862374	117.441	117.441	117.441	115.643	115.643	115.643
																							mp-971694	81.1991	81.1991	81.1991	99.291	99.291	99.291
																							mp-4441	70.5303	65.0949	67.8126	79.349	79.142	79.246
																							mp-864745	44.5494	39.391	41.9702	41.073	41.036	41.055
																							mp-975216	218.21	218.21	218.21	195.873	195.873	195.873
																							mp-753657	165.359	157.602	161.48	188.028	188.021	188.024
																							mp-16723	44.6719	44.6649	44.6684	59.535	58.787	59.161
																							mp-16370	59.5801	58.3834	58.9817	80.522	79.956	80.239
																							mp-27519	22.8543	22.8944	22.8744	5.11	5.11	5.11
																							mp-8399	41.9175	41.9175	41.9175	53.871	53.871	53.871
																							mp-634659	8.57807	8.57807	8.57807	0.157	0.157	0.157
																							mp-1013564	27.6725	27.6725	27.6725	28.457	28.457	28.457
																							mp-866075	195.545	195.545	195.545	216.134	216.134	216.134
																							mp-23907	8.58043	8.58023	8.58033	0.101	0.101	0.101
																							mp-6988	268.546	268.546	268.546	272.864	272.864	272.864
																							mp-10184	96.7605	96.7605	96.7605	88.916	88.916	88.916
																							mp-15968	150.95	147.831	149.39	118.795	118.509	118.652
																							mp-567458	183.356	182.244	182.8	169.297	166.236	167.766
																							mp-16514	161.515	160.829	161.172	172.85	172.785	172.818
																							mp-776911	151.396	151.391	151.394	115.633	115.453	115.543
																							mp-994	95.8932	95.8932	95.8932	85.85	85.85	85.85
																							mp-972898	89.1225	89.1225	89.1225	90.144	90.144	90.144
																							mp-10671	40.7285	40.417	40.5728	40.796	39.854	40.325
																							mp-1025554	77.3217	76.8222	77.072	91.888	90.518	91.203
																							mp-3307	42.1349	42.1349	42.1349	43.4	43.4	43.4
																							mp-5170	112.88	111.321	112.101	120.242	119.499	119.87
																							mp-1007906	90.4406	77.4526	83.9466	67.419	67.378	67.398
																							mp-961699	46.1453	46.1454	46.1453	37.881	37.881	37.881
																							mp-1029640	98.6318	62.2665	80.4492	48.949	48.839	48.894
																							mp-866112	157.047	157.047	157.047	173.786	173.786	173.786
																							mp-567164	269.61	255.638	262.624	279.202	273.966	276.584
																							mp-13208	99.6747	99.6754	99.675	70.804	70.583	70.693
																							mp-1029726	83.0666	80.969	82.0178	84.078	82.802	83.44
																							mp-867131	58.116	58.116	58.116	52.617	52.617	52.617
																							mp-4105	116.975	116.705	116.84	114.103	113.157	113.63
																							mp-985283	68.9596	68.9596	68.9596	82.772	82.772	82.772
																							mp-28927	110.518	110.264	110.391	104.939	104.084	104.512
																							mp-1007855	194.648	194.464	194.556	193.05	193.046	193.048
																							mp-1785	37.5973	37.5973	37.5973	54.454	54.454	54.454
																							mp-12524	189.048	189.045	189.047	159.785	157.643	158.714
																							mp-5409	128.414	128.002	128.208	133.064	132.519	132.792
																							mp-24152	95.7465	95.7465	95.7465	86.522	86.522	86.522
																							mp-24721	18.3269	18.3269	18.3269	11.395	11.395	11.395
																							mp-952566	18.9251	22.327	20.6261	23.596	21.731	22.663
																							mp-862969	35.6441	35.6441	35.6441	39.687	39.687	39.687
																							mp-983604	47.5959	47.5959	47.5959	56.983	56.983	56.983
																							mp-1019055	434.291	431.164	432.727	384.33	383.776	384.053
																							mp-985586	59.6146	59.6146	59.6146	31.663	31.663	31.663
																							mp-1018134	14.1242	14.0468	14.0855	13.813	13.796	13.804
																							mp-2243	179.657	175.244	177.451	179.891	176.403	178.147
																							mp-11273	125.9	123.831	124.866	154.248	153.134	153.691
																							mp-631308	136.716	136.716	136.716	102.888	102.888	102.888
																							mp-27971	37.6116	37.8229	37.7172	28.803	26.15	27.477
																							mp-10141	145.313	140.85	143.082	141.422	140.211	140.817
																							mp-334	100.126	100.119	100.122	101.426	100.955	101.191
																							mp-865003	220.04	220.04	220.04	214.003	214.003	214.003
																							mp-1941	108.22	108.22	108.22	152.55	152.55	152.55
																							mp-865051	18.2764	18.2764	18.2764	22.925	22.925	22.925
																							mp-313	115.12	102.652	108.886	118.778	107.842	113.31
																							mp-568006	125.825	123.797	124.811	120.617	115.656	118.137
																							mp-510409	196.702	196.126	196.414	176.888	176.061	176.474
																							mp-569581	85.6084	84.2027	84.9056	35.41	34.993	35.201
																							mp-974738	16.4534	16.4527	16.4531	9.278	9.268	9.273
																							mp-9248	92.4875	92.016	92.2517	78.966	78.856	78.911
																							mp-265	347.1	347.1	347.1	323.564	323.564	323.564
																							mp-978290	67.7821	67.1035	67.4428	85.354	85.129	85.241
																							mp-2097	32.3153	29.7874	31.0513	40.401	19.109	29.755
																							mp-697179	109.868	87.034	98.4512	119.331	118.911	119.121
																							mp-4195	110.646	109.861	110.253	108.764	108.099	108.431
																							mp-2355	258.858	254.197	256.528	202.113	278.177	240.145
																							mp-753304	18.0724	18.0724	18.0724	6.758	6.758	6.758
																							mp-6870	77.0871	42.1221	59.6046	69.923	29.366	49.645
																							mp-999390	215.551	215.551	215.551	226.813	226.813	226.813
																							mp-1990	70.5787	70.5787	70.5787	49.199	49.199	49.199
																							mp-604321	0.753932	0.752282	0.753107	2.781	2.78	2.781
																							mp-867280	207.79	207.79	207.79	238.159	238.159	238.159
																							mp-973847	53.8133	53.8133	53.8133	47.145	47.145	47.145
																							mp-862725	219.274	219.274	219.274	219.455	219.455	219.455
																							mp-570506	24.672	23.1841	23.928	18.168	2.378	10.273
																							mp-9095	81.3966	80.8697	81.1332	74.345	72.662	73.503
																							mp-862962	53.2743	53.2743	53.2743	42.467	42.467	42.467
																							mp-30449	77.2137	77.2137	77.2137	56.495	56.495	56.495
																							mp-11661	226.504	226.504	226.504	200.814	200.814	200.814
																							mp-616559	145.47	142.85	144.16	147.529	147.502	147.515
																							mp-862610	165.833	165.833	165.833	174.685	174.685	174.685
																							mp-865050	162.783	162.783	162.783	154.665	154.665	154.665
																							mp-760401	178.186	175.581	176.884	188.377	188.362	188.369
																							mp-863698	45.6088	45.6088	45.6088	48.974	48.974	48.974
																							mp-862445	276.238	276.238	276.238	268.452	268.452	268.452
																							mp-862767	55.1384	55.1384	55.1384	54.108	54.108	54.108
																							mp-1018941	55.0867	54.9528	55.0197	57.873	57.746	57.809
																							mp-7361	83.6333	77.5868	80.6101	78.096	64.058	71.077
																							mp-11411	82.2647	75.3144	78.7896	77.067	76.233	76.65
																							mp-631256	197.229	197.229	197.229	169.578	169.578	169.578
																							mp-865641	101.769	101.769	101.769	104.846	104.846	104.846
																							mp-1211	80.6129	80.6129	80.6129	67.024	67.024	67.024
																							mp-865507	253.309	253.309	253.309	250.046	250.046	250.046
																							mp-10426	82.7208	26.545	54.6329	107.364	24.506	65.935
																							mp-978973	72.5549	72.5549	72.5549	56.78	56.78	56.78
																							mp-631557	69.3427	69.3427	69.3427	54.894	54.894	54.894
																							mp-1040467	177.494	177.494	177.494	197.673	197.673	197.673
																							mp-833	110.39	110.39	110.39	93.613	93.613	93.613
																							mp-2491	79.1209	79.1209	79.1209	83.657	83.657	83.657
																							mp-3376	112.09	109.878	110.984	109.544	108.318	108.931
																							mp-604496	90.29	90.3004	90.2952	94.359	74.967	84.663
																							mp-974625	322.061	321.428	321.744	351.011	350.314	350.663
																							mp-1017387	44.7015	43.2628	43.9822	29.265	27.108	28.187
																							mp-16336	156.467	155.774	156.121	171.751	169.476	170.614
																							mp-865791	245.426	245.426	245.426	253.029	253.029	253.029
																							mp-998988	120.141	120.141	120.141	109.768	109.768	109.768
																							mp-2729	119.696	119.696	119.696	119.38	119.38	119.38
																							mp-5259	58.0772	52.5364	55.3068	45.632	45.437	45.534
																							mp-12109	277.26	277.206	277.233	252.923	252.922	252.922
																							mp-27275	66.848	64.0447	65.4464	75.968	69.727	72.847
																							mp-5938	121.335	92.4153	106.875	111.966	80.928	96.447
																							mp-4117	97.9838	97.7268	97.8553	78.789	77.286	78.037
																							mp-21023	177.613	177.408	177.51	158.24	157.481	157.86
																							mp-581833	17.52	16.9247	17.2224	17.692	14.902	16.297
																							mp-976806	156.29	156.264	156.277	133.766	129.706	131.736
																							mp-400	75.0758	75.0758	75.0758	72.11	72.11	72.11
																							mp-569423	53.7513	53.7513	53.7513	62.324	62.324	62.324
																							mp-864762	46.7655	46.7655	46.7655	40.259	40.259	40.259
																							mp-1025102	153.428	152.825	153.126	130.725	130.082	130.404
																							mp-777047	127.288	88.7231	108.006	100.938	85.654	93.296
																							mp-3205	94.6455	34.0238	64.3346	81.351	51.14	66.245
																							mp-1123	51.9067	51.9067	51.9067	50.248	50.248	50.248
																							mp-2393	47.2533	47.2533	47.2533	46.531	46.531	46.531
																							mp-2741	62.6013	62.6013	62.6013	80.16	80.16	80.16
																							mp-53	112.768	112.677	112.722	98.196	98.196	98.196
																							mp-27304	24.6958	24.6958	24.6958	11.197	11.197	11.197
																							mp-1029395	71.4648	70.9541	71.2095	88.824	85.908	87.366
																							mp-8772	223.887	223.887	223.887	218.18	218.18	218.18
																							mp-1008278	249.036	249.027	249.032	240.418	240.418	240.418
																							mp-628	96.024	89.0426	92.5333	114.424	106.222	110.323
																							mp-10074	26.1448	36.0409	31.0929	15.265	11.91	13.587
																							mp-1017629	69.957	69.957	69.957	109.663	109.663	109.663
																							mp-973626	46.5927	45.1254	45.859	47.599	24.332	35.965
																							mp-377	118.491	118.491	118.491	122.628	122.628	122.628
																							mp-2556	41.245	41.1971	41.221	35.941	35.727	35.834
																							mp-20531	92.3819	83.9866	88.1842	39.833	75.843	57.838
																							mp-978529	75.9163	75.9163	75.9163	63.549	63.549	63.549
																							mp-770771	110.123	107.949	109.036	141.792	140.342	141.067
																							mp-998893	114.735	114.735	114.735	124.296	124.296	124.296
																							mp-3507	134.457	133.004	133.73	138.761	133.754	136.258
																							mp-1402513	120.691	116.997	118.844	111.91	105.997	108.953
																							mp-971914	86.0476	86.0476	86.0476	78.261	78.261	78.261
																							mp-6493	95.3442	93.87	94.6071	101.581	99.378	100.479
																							mp-30301	49.5093	47.8663	48.6878	30.936	29.109	30.023
																							mp-975423	216.586	216.565	216.575	172.728	171.93	172.329
																							mp-1018629	188.76	188.76	188.76	153.404	153.404	153.404
																							mp-978911	73.1236	73.1236	73.1236	64.962	64.962	64.962
																							mp-862881	51.6993	51.6993	51.6993	42.236	42.236	42.236
																							mp-11113	103.512	97.0134	100.263	78.111	76.239	77.175
																							mp-4842	71.5642	71.5642	71.5642	84.975	84.975	84.975
																							mp-16228	72.8563	72.8563	72.8563	65.572	65.572	65.572
																							mp-28895	65.6159	60.5195	63.0677	87.766	87.652	87.709
																							mp-6919	93.65	89.2059	91.428	84.841	78.301	81.571
																							mp-754542	51.8498	50.6568	51.2533	61.576	60.774	61.175
																							mp-865110	31.9484	31.9484	31.9484	24.965	24.965	24.965
																							mp-865211	124.352	124.352	124.352	134.846	134.846	134.846
																							mp-3094	89.2935	88.8407	89.0671	83.903	82.355	83.129
																							mp-31467	164.836	163.162	163.999	151.557	150.426	150.991
																							mp-975896	56.6227	56.6227	56.6227	50.892	50.892	50.892
																							mp-8159	70.9837	70.9922	70.988	50.8	50.172	50.486
																							mp-978537	71.2261	71.2261	71.2261	57.325	57.325	57.325
																							mp-10853	184.649	150.538	167.593	184.995	149.595	167.295
																							mp-13172	106.748	106.748	106.748	90.416	90.416	90.416
																							mp-13992	27.0457	25.1683	26.107	27.557	12.996	20.277
																							mp-999473	187.15	187.15	187.15	169.406	169.406	169.406
																							mp-6102	142.279	142.407	142.343	185.339	184.843	185.091
																							mp-3428	139.564	139.564	139.564	137.352	137.352	137.352
																							mp-20158	118.241	118.241	118.241	134.544	134.544	134.544
																							mp-31120	136.903	132.091	134.497	167.613	161.742	164.678
																							mp-20725	146.713	145.573	146.143	120.659	108.727	114.693
																							mp-7506	192.326	191.997	192.162	224.522	223.703	224.113
																							mp-867909	128.868	128.868	128.868	139.152	139.152	139.152
																							mp-983123	117.412	117.412	117.412	121.119	121.119	121.119
																							mp-865649	225.134	225.134	225.134	203.459	203.459	203.459
																							mp-29674	214.525	212.178	213.352	230.815	230.082	230.449
																							mp-975793	57.9327	57.9327	57.9327	51.881	51.881	51.881
																							mp-561543	41.0882	41.0882	41.0882	8.258	8.258	8.258
																							mp-864949	206.376	206.376	206.376	188.351	188.351	188.351
																							mp-3186	204.553	204.408	204.48	222.109	222.108	222.108
																							mp-249	124.766	124.339	124.553	117.731	117.611	117.671
																							mp-541840	88.4253	81.3345	84.8799	122.078	112.743	117.411
																							mp-13085	203.301	203.301	203.301	171.446	171.446	171.446
																							mp-10736	22.6928	21.8571	22.2749	13.173	11.914	12.544
																							mp-7390	41.8533	40.458	41.1557	47.663	46.179	46.921
																							mp-11974	108.813	104.141	106.477	111.914	110.479	111.197
																							mp-22120	172.252	172.252	172.252	196.814	196.814	196.814
																							mp-631455	41.7898	41.7898	41.7898	71.52	71.52	71.52
																							mp-983908	82.8237	82.8237	82.8237	77.836	77.836	77.836
																							mp-1329	55.6414	55.4384	55.5399	52.645	52.508	52.576
																							mp-21273	15.9484	14.2581	15.1032	29.895	6.545	18.22
																							mp-16775	140.985	141.018	141.002	100.945	100.926	100.935
																							mp-20698	90.9545	87.4092	89.1818	48.904	48.792	48.848
																							mp-2074	33.4115	33.4115	33.4115	32.535	32.535	32.535
																							mp-1018723	132.125	129.349	130.737	135.126	135.042	135.084
																							mp-971950	54.2519	54.2009	54.2264	52.483	50.236	51.36
																							mp-30392	60.8544	60.8544	60.8544	53.673	53.673	53.673
																							mp-8236	67.429	77.2359	72.3325	63.019	59.969	61.494
																							mp-7917	112.697	112.693	112.695	111.125	110.937	111.031
																							mp-862720	18.5591	18.5591	18.5591	26.36	26.36	26.36
																							mp-776083	58.958	47.7003	53.3291	41.503	2.525	22.014
																							mp-2654	42.3655	41.4004	41.8829	32.905	32.246	32.575
																							mp-568544	39.4303	39.4303	39.4303	29.552	29.552	29.552
																							mp-14019	245.025	237.001	241.013	264.297	259.331	261.814
																							mp-20832	32.8315	24.9155	28.8735	23.097	23.086	23.091
																							mp-316	284.035	284.035	284.035	243.086	243.086	243.086
																							mp-1016197	57.6761	61.3626	59.5193	58.484	57.488	57.986
																							mp-8672	114.443	103.572	109.007	124.479	117.208	120.843
																							mp-1038715	45.9865	45.9675	45.977	36.137	35.797	35.967
																							mp-862990	54.218	54.218	54.218	61.036	61.036	61.036
																							mp-7430	40.642	40.0339	40.338	39.693	39.014	39.354
																							mp-5853	179.193	179.013	179.103	158.407	157.768	158.088
																							mp-3668	85.69	85.6759	85.683	65.343	65.337	65.34
																							mp-623646	125.493	125.493	125.493	95.54	95.54	95.54
																							mp-7000	64.1169	58.7279	61.4224	30.156	29.439	29.797
																							mp-30774	121.59	121.59	121.59	116.057	116.057	116.057
																							mp-10905	134.03	133.736	133.883	150.494	150.041	150.267
																							mp-24658	59.9269	59.9269	59.9269	75.078	75.078	75.078
																							mp-12073	122.364	102.104	112.234	112.417	88.186	100.302
																							mp-864953	239.223	239.223	239.223	231.986	231.986	231.986
																							mp-4969	137.95	131.758	134.854	128.849	123.004	125.927
																							mp-21141	142.431	142.109	142.27	136.777	131.398	134.088
																							mp-29025	33.7671	32.3592	33.0631	27.121	25.91	26.516
																							mp-4408	167.088	167.088	167.088	162.119	162.119	162.119
																							mp-27891	74.2092	67.9573	71.0832	49.652	36.825	43.238
																							mp-865527	42.6767	36.4385	39.5576	71.156	69.649	70.402
																							mp-11714	225.719	225.665	225.692	213.334	213.328	213.331
																							mp-631424	186.181	186.181	186.181	209.674	209.674	209.674
																							mp-27319	167.009	166.677	166.843	151.712	151.56	151.636
																							mp-7583	34.1281	34.9533	34.5407	28.359	26.472	27.416
																							mp-12635	128.035	119.229	123.632	146.241	146.198	146.22
																							mp-867110	186.903	186.903	186.903	137.844	137.844	137.844
																							mp-193	111.623	109.705	110.664	105.775	105.639	105.707
																							mp-865884	131.287	131.287	131.287	138.075	138.075	138.075
																							mp-1018780	52.0778	51.9669	52.0224	38.288	38.237	38.262
																							mp-864955	130.571	130.571	130.571	153.099	153.099	153.099
																							mp-973865	93.4994	93.4994	93.4994	93.654	93.654	93.654
																							mp-864902	121.277	121.277	121.277	131.037	131.037	131.037
																							mp-56	14.5941	14.3548	14.4744	8.264	8.254	8.259
																							mp-23037	34.9099	34.9099	34.9099	21.823	21.823	21.823
																							mp-2191	50.7572	50.7572	50.7572	58.352	58.352	58.352
																							mp-8539	35.7282	35.5444	35.6363	41.518	41.501	41.51
																							mp-21374	13.0689	13.2231	13.146	20.976	20.804	20.89
																							mp-11869	134.966	134.966	134.966	123.996	123.996	123.996
																							mp-1025282	71.6302	63.8524	67.7413	54.09	53.576	53.833
																							mp-7396	12.04	12.04	12.04	23.258	23.258	23.258
																							mp-5042	97.9122	95.3956	96.6539	86.874	85.437	86.156
																							mp-30825	219.052	219.052	219.052	212.903	212.903	212.903
																							mp-7387	42.9453	42.64	42.7927	23.763	22.788	23.276
																							mp-867805	35.1253	35.1253	35.1253	28.548	28.548	28.548
																							mp-938	39.9317	40.2011	40.0664	37.905	28.127	33.016
																							mp-30497	62.1012	54.9825	58.5419	56.794	52.819	54.807
																							mp-696746	216.587	213.274	214.931	226.464	226.388	226.426
																							mp-3779	35.7687	34.2133	34.991	22.213	1.938	12.075
																							mp-1009548	261.284	261.284	261.284	211.396	211.396	211.396
																							mp-435	73.6904	73.6904	73.6904	68.417	68.417	68.417
																							mp-20354	79.1601	77.6717	78.4159	77.278	77.232	77.255
																							mp-976847	166.67	166.67	166.67	164.639	164.639	164.639
																							mp-10739	210.952	203	206.976	220.469	218.931	219.7
																							mp-972156	27.5648	31.8464	29.7056	39.722	39.722	39.722
																							mp-861875	146.232	146.232	146.232	137.66	137.66	137.66
																							mp-22891	120.11	120.11	120.11	107.798	107.798	107.798
																							mp-7239	56.6541	56.6386	56.6463	53.775	53.653	53.714
																							mp-997085	69.7668	64.6195	67.1932	84.053	77.882	80.968
																							mp-1009695	127.339	127.157	127.248	121.589	121.289	121.439
																							mp-7482	62.1643	62.1643	62.1643	50.69	50.69	50.69
																							mp-4730	38.8095	38.6455	38.7275	30.917	30.719	30.818
																							mp-2725	214.484	214.484	214.484	196.495	196.495	196.495
																							mp-557266	63.6815	56.509	60.0953	56.649	25.471	41.06
																							mp-10118	246.701	239.621	243.161	238.389	236.193	237.291
																							mp-17383	163.871	159.588	161.729	174.368	167.275	170.822
																							mp-2052	93.19	93.19	93.19	85.701	85.701	85.701
																							mp-122	10.5401	16.314	13.4271	8.934	8.934	8.934
																							mp-2056	98.9447	97.1463	98.0455	105.914	104.596	105.255
																							mp-11401	98.5429	97.4629	98.0029	102.103	100.998	101.551
																							mp-6951	52.9399	52.9399	52.9399	55.222	55.222	55.222
																							mp-8208	186.834	182.586	184.71	187.876	187.612	187.744
																							mp-503	96.83	96.83	96.83	118.095	118.095	118.095
																							mp-981390	49.9385	49.9384	49.9385	49.206	49.206	49.206
																							mp-867869	89.0472	89.0472	89.0472	83.326	83.326	83.326
																							mp-866204	63.9102	63.9102	63.9102	66.613	66.613	66.613
																							mp-569366	136.529	136.244	136.387	154.29	154.29	154.29
																							mp-2757	86.6414	86.6414	86.6414	90.157	90.157	90.157
																							mp-974743	7.2167	7.2167	7.2167	5.686	5.686	5.686
																							mp-17848	191.691	191.641	191.666	183.299	183.716	183.507
																							mp-865919	63.3588	63.3588	63.3588	80.359	80.359	80.359
																							mp-95	19.9116	19.9116	19.9116	12.611	12.611	12.611
																							mp-961648	34.7321	34.7321	34.7321	25.882	25.882	25.882
																							mp-622990	154.979	154.979	154.979	158.207	158.207	158.207
																							mp-22922	48.3057	48.3057	48.3057	41.63	39.49	40.56
																							mp-6646	159.064	158.814	158.939	158.98	156.928	157.954
																							mp-2661453	75.2161	53.1413	64.1787	49.395	49.339	49.367
																							mp-24726	180.795	180.5	180.648	141.926	139.524	140.725
																							mp-864622	54.4773	51.8481	53.1627	94.942	94.942	94.942
																							mp-2602	60.3412	60.3412	60.3412	71.185	71.185	71.185
																							mp-1063005	16.1449	15.6197	15.8823	13.655	13.645	13.65
																							mp-21447	206.636	205.386	206.011	183.738	183.68	183.709
																							mp-8454	18.1442	18.1442	18.1442	33.925	33.925	33.925
																							mp-8255	58.4217	58.8247	58.6232	23.242	15.855	19.548
																							mp-2025	121.056	120.001	120.529	130.988	130.924	130.956
																							mp-978832	34.3515	32.4964	33.424	48.453	46.726	47.59
																							mp-861663	99.0706	99.0706	99.0706	125.906	125.906	125.906
																							mp-977572	191.904	191.904	191.904	175.266	175.266	175.266
																							mp-3340	184.949	184.949	184.949	203.111	203.111	203.111
																							mp-10356	40.5837	40.5837	40.5837	39.666	39.666	39.666
																							mp-10036	62.5692	62.5692	62.5692	64.659	64.659	64.659
																							mp-1018672	100.569	90.6327	95.6008	132.667	116.418	124.542
																							mp-6094	94.7924	94.7165	94.7545	86.896	86.117	86.507
																							mp-9985	249.174	248.276	248.725	230.449	229.714	230.082
																							mp-1018721	173.735	170.147	171.941	194.399	177.279	185.839
																							mp-134	102.621	102.621	102.621	76.871	76.871	76.871
																							mp-2647	133.587	133.587	133.587	104.282	104.282	104.282
																							mp-865563	93.0686	93.0686	93.0686	111.102	111.102	111.102
																							mp-13852	168.764	161.888	165.326	175.098	174.454	174.776
																							mp-961679	138.407	138.407	138.407	140.712	140.712	140.712
																							mp-1025201	8.23273	7.87282	8.05277	10.339	10.324	10.332
																							mp-19943	77.1609	76.354	76.7575	75.294	73.752	74.523
																							mp-554462	149.426	120.855	135.14	140.376	135.441	137.908
																							mp-29941	69.4814	69.1999	69.3406	73.236	68.694	70.965
																							mp-865940	86.6288	86.6288	86.6288	83.821	83.821	83.821
																							mp-999441	208.412	208.38	208.396	182.197	181.383	181.79
																							mp-862942	59.9079	59.9079	59.9079	59.173	59.173	59.173
																							mp-971996	104.42	104.42	104.42	84.713	84.713	84.713
																							mp-27455	10.4287	10.0443	10.2365	9.077	2.357	5.717
																							mp-14115	147.931	146.553	147.242	120.402	108.313	114.358
																							mp-1008557	227.609	220.672	224.14	258.633	257.19	257.912
																							mp-2682	105.548	91.7965	98.6722	105.335	102.829	104.082
																							mp-27976	46.2389	39.2916	42.7653	17.485	2.875	10.18
																							mp-24517	21.1445	19.3519	20.2482	17.922	17.876	17.899
																							mp-22607	33.1466	33.5234	33.335	27.999	27.985	27.992
																							mp-999298	175.087	175.087	175.087	159.176	159.176	159.176
																							mp-890	228.808	228.808	228.808	183.307	183.307	183.307
																							mp-30741	258.547	258.547	258.547	259.63	259.63	259.63
																							mp-1885	226.78	226.78	226.78	229.406	229.406	229.406
																							mp-571443	39.9367	35.2975	37.6171	35.587	35.399	35.493
																							mp-1968	98.3496	96.6185	97.484	120.45	111.594	116.022
																							mp-21875	84.441	81.9824	83.2117	98.266	95.341	96.804
																							mp-981933	74.8461	74.8461	74.8461	72.915	72.915	72.915
																							mp-1039073	40.7912	40.7912	40.7912	40.241	40.241	40.241
																							mp-861228	45.0372	35.4076	40.2224	41.992	35.144	38.568
																							mp-624492	132.3	129.971	131.136	127.577	126.968	127.273
																							mp-975997	13.9206	13.9206	13.9206	22.028	22.028	22.028
																							mp-865010	171.018	171.018	171.018	197.202	197.202	197.202
																							mp-976344	53.533	53.533	53.533	54.936	54.936	54.936
																							mp-921	152.885	152.885	152.885	152.291	152.291	152.291
																							mp-22877	14.8445	8.67136	11.7579	17.504	3.471	10.488
																							mp-29809	63.498	63.5886	63.5433	77.81	77.632	77.721
																							mp-972238	173.06	173.06	173.06	179.691	179.691	179.691
																							mp-1024071	169.484	169.288	169.386	206.444	203.623	205.034
																							mp-10046	203.591	196.73	200.16	200.611	200.142	200.377
																							mp-13141	67.545	67.545	67.545	44.21	44.21	44.21
																							mp-504908	130.888	124.185	127.537	142.321	140.589	141.455
																							mp-2525045	158.584	136.278	147.431	170.364	150.924	160.644
																							mp-10637	82.7683	82.7683	82.7683	81.728	81.728	81.728
																							mp-7821	95.4924	98.5519	97.0221	91.608	91.586	91.597
																							mp-863697	61.1415	61.1415	61.1415	55.755	55.755	55.755
																							mp-867798	77.7429	77.7429	77.7429	71.667	71.667	71.667
																							mp-1025552	96.795	96.1221	96.4586	104.244	102.674	103.459
																							mp-862714	164.322	162.627	163.475	189.26	188.816	189.038
																							mp-13277	26.3446	23.881	25.1128	39.458	39.268	39.363
																							mp-27768	347.328	340.399	343.863	332.016	331.919	331.967
																							mp-974370	286.733	286.733	286.733	252.972	252.972	252.972
																							mp-20430	27.3499	27.3499	27.3499	40.95	40.95	40.95
																							mp-10264	66.912	66.7532	66.8326	36.994	32.731	34.863
																							mp-3323	155.736	155.736	155.736	152.318	152.318	152.318
																							mp-10969	98.3816	88.1032	93.2424	91.344	75.729	83.537
																							mp-23060	20.543	20.543	20.543	7.331	7.331	7.331
																							mp-30685	95.3044	93.4144	94.3594	97.671	97.056	97.364
																							mp-974774	8.36202	3.98726	6.17464	5.417	5.388	5.403
																							mp-570409	74.9669	74.9669	74.9669	67.033	67.033	67.033
																							mp-1374018	121.052	120.925	120.989	128.268	127.942	128.105
																							mp-15821	62.6569	62.6823	62.6696	54.991	54.059	54.525
																							mp-7830	171.69	171.69	171.69	203.147	203.147	203.147
																							mp-631399	160.802	160.802	160.802	129.476	129.476	129.476
																							mp-22662	202.597	202.338	202.467	165.643	161.59	163.617
																							mp-9935	64.5421	64.5421	64.5421	60.206	60.206	60.206
																							mp-865011	191.419	191.419	191.419	195.796	195.796	195.796
																							mp-8632	168.44	168.44	168.44	176.702	176.702	176.702
																							mp-549706	143.849	142.343	143.096	114.172	107.229	110.7
																							mp-20023	59.1189	59.1189	59.1189	51.835	51.835	51.835
																							mp-23714	43.2907	43.0402	43.1655	37.821	37.36	37.591
																							mp-978976	148.779	148.779	148.779	131.544	131.544	131.544
																							mp-20459	113.809	24.2131	69.0111	82.001	49.113	65.557
																							mp-1021328	19.4002	19.4002	19.4002	0.79	0.79	0.79
																							mp-962066	29.7663	29.7663	29.7663	21.842	21.842	21.842
																							mp-10300	194.587	194.534	194.56	197.473	197.27	197.372
																							mp-2525	55.6486	55.6486	55.6486	54.408	54.408	54.408
																							mp-11019	165.149	147.659	156.404	156.742	140.068	148.405
																							mp-10965	79.8517	77.2252	78.5384	69.271	66.07	67.671
																							mp-865356	66.2125	66.2125	66.2125	58.554	58.554	58.554
																							mp-10128	67.9496	67.2115	67.5805	86.202	85.44	85.821
																							mp-867343	21.0424	21.0424	21.0424	22.509	22.509	22.509
																							mp-7142	377.887	358.559	368.223	390.149	378.874	384.511
																							mp-30352	61.6024	61.6024	61.6024	47.598	47.598	47.598
																							mp-1039447	30.5137	30.5137	30.5137	26.729	26.729	26.729
																							mp-20489	103.035	102.097	102.566	105.447	105.305	105.376
																							mp-1543	137.443	125.522	131.482	118.286	101.889	110.087
																							mp-5443	160.185	160.184	160.184	161.348	160.936	161.142
																							mp-865951	73.6666	73.6666	73.6666	75.286	75.286	75.286
																							mp-11453	221.727	218.191	219.959	178.958	178.957	178.957
																							mp-982261	47.1643	38.1832	42.6738	44.933	44.585	44.759
																							mp-979899	15.4567	15.9461	15.7014	36.602	36.226	36.414
																							mp-22220	152.442	148.372	150.407	146.867	145.232	146.049
																							mp-7112	91.2408	88.9366	90.0887	68.884	58.657	63.77
																							mp-30353	216.499	216.499	216.499	200.369	200.369	200.369
																							mp-570276	99.1887	99.1887	99.1887	106.664	106.664	106.664
																							mp-3731	108.368	108.538	108.453	103.805	102.437	103.121
																							mp-971979	64.2439	64.2439	64.2439	68.975	68.975	68.975
																							mp-541013	20.4212	20.525	20.4731	3.056	0.927	1.991
																							mp-38970	33.5204	32.0244	32.7724	22.054	21.374	21.714
																							mp-28006	98.5145	98.2463	98.3804	80.049	76.459	78.254
																							mp-1158	134.712	134.712	134.712	134.504	134.504	134.504
																							mp-11276	190.743	190.743	190.743	207.982	207.982	207.982
																							mp-754534	84.8299	81.3824	83.1061	101.171	89.824	95.497
																							mp-973738	215.704	215.704	215.704	202.009	202.009	202.009
																							mp-973636	86.9034	86.9034	86.9034	68.94	68.94	68.94
																							mp-865465	220.376	220.376	220.376	197.789	197.789	197.789
																							mp-2856	85.6305	83.043	84.3367	123.582	122.798	123.19
																							mp-2301	117.581	117.581	117.581	125.545	125.545	125.545
																							mp-11430	69.1744	69.1595	69.1669	62.568	61.749	62.159
																							mp-866289	46.2638	46.2638	46.2638	48.815	48.815	48.815
																							mp-1778	193.931	193.931	193.931	207.897	207.897	207.897
																							mp-977374	65.6476	65.4641	65.5558	84.798	84.798	84.798
																							mp-4692	145.704	143.101	144.402	114.683	114.459	114.571
																							mp-615141	49.0985	49.7129	49.4057	21.599	11.513	16.556
																							mp-555370	111.174	105.401	108.288	90.521	86.55	88.535
																							mp-31043	19.0294	18.9447	18.987	30.76	29.91	30.335
																							mp-569128	120.769	119.282	120.025	157.744	155.607	156.676
																							mp-1039	20.8753	20.4314	20.6533	33.954	33.954	33.954
																							mp-11917	215.6	206.316	210.958	184.742	184.648	184.695
																							mp-865193	204.147	203.898	204.022	211.842	211.764	211.803
																							mp-899	149.885	149.885	149.885	149.828	149.828	149.828
																							mp-30593	156.048	156.03	156.039	143.324	143.323	143.323
																							mp-8630	130.211	130.211	130.211	140.919	140.919	140.919
																							mp-37906	96.0046	96.0046	96.0046	98.683	98.683	98.683
																							mp-864932	89.5774	89.5774	89.5774	84.193	84.193	84.193
																							mp-756597	79.2416	75.9962	77.6189	98.866	91.789	95.328
																							mp-2825	165.282	165.282	165.282	129.717	129.717	129.717
																							mp-4064	136.74	135.981	136.361	105.678	105.189	105.433
																							mp-1013548	68.5228	68.5228	68.5228	57.655	57.655	57.655
																							mp-1013584	34.3959	34.3959	34.3959	20.003	20.003	20.003
																							mp-862912	86.602	86.602	86.602	80.514	80.514	80.514
																							mp-570744	26.301	26.301	26.301	58.179	58.179	58.179
																							mp-15986	136.55	131.71	134.13	128.883	128.784	128.834
																							mp-1718	180.212	180.147	180.179	150.007	144.102	147.055
																							mp-1025285	139.399	133.081	136.24	115.308	113.113	114.211
																							mp-753226	103.356	97.2446	100.3	102.195	98.41	100.303
																							mp-861900	82.4421	82.4421	82.4421	85.118	85.118	85.118
																							mp-1001918	228.63	228.63	228.63	205.719	205.719	205.719
																							mp-21484	58.1343	101.504	79.819	76.629	76.629	76.629
																							mp-11500	135.932	135.145	135.538	149.566	148.944	149.255
																							mp-28614	161.391	156.052	158.721	156.123	153.643	154.883
																							mp-21347	281.97	277.789	279.879	299.87	299.279	299.575
																							mp-752685	104.655	95.9381	100.297	116.99	93.266	105.128
																							mp-5821	100.046	91.5262	95.7861	87.828	77.936	82.882
																							mp-989518	26.5162	26.5162	26.5162	17.996	17.996	17.996
																							mp-1029655	45.1664	45.2062	45.1863	57.165	56.542	56.853
																							mp-865793	80.2401	80.2401	80.2401	85.14	85.14	85.14
																							mp-613523	206.634	201.919	204.276	180.734	180.603	180.669
																							mp-19850	194.181	194.181	194.181	197.347	197.347	197.347
																							mp-1009655	198.471	174.063	186.267	191.023	180.624	185.823
																							mp-3163	136.803	136.803	136.803	133.913	133.913	133.913
																							mp-30441	126.643	126.141	126.392	140.051	140.051	140.051
																							mp-16250	93.664	80.824	87.244	128.905	126.327	127.616
																							mp-864901	88.0555	80.9308	84.4931	80.397	74.838	77.617
																							mp-10189	59.9089	55.7555	57.8322	35.316	35.302	35.309
																							mp-5014	74.6434	71.4387	73.0411	49.639	38.059	43.849
																							mp-3660	74.3151	71.8264	73.0708	85.495	82.37	83.932
																							mp-631551	121.37	121.37	121.37	119.44	119.44	119.44
																							mp-768342	121.34	116.961	119.15	148.219	145.812	147.015
																							mp-401	50.0066	49.9858	49.9962	56.007	55.857	55.932
																							mp-977113	103.563	103.563	103.563	113.186	113.186	113.186
																							mp-22221	99.429	99.429	99.429	103.969	103.969	103.969
																							mp-989536	67.0837	67.0837	67.0837	38.096	38.096	38.096
																							mp-7632	213.05	213.069	213.059	238.525	238.05	238.287
																							mp-7542	51.9666	50.3256	51.1461	57.516	39.891	48.704
																							mp-22435	192.31	190.84	191.575	175.046	174.927	174.986
																							mp-1009488	269.82	269.82	269.82	258.337	258.337	258.337
																							mp-1008987	274.255	274.255	274.255	257.278	257.278	257.278
																							mp-556548	76.596	76.3515	76.4737	87.747	87.487	87.617
																							mp-851	101.356	101.356	101.356	95.906	95.906	95.906
																							mp-973613	173.488	173.488	173.488	156.051	156.051	156.051
																							mp-866133	63.4496	63.4496	63.4496	60.239	60.239	60.239
																							mp-20007	148.814	145.112	146.963	143.45	140.617	142.033
																							mp-1025321	25.6246	25.3235	25.474	19.176	18.974	19.075
																							mp-1793	101.59	100.627	101.108	105.458	105.446	105.452
																							mp-5788	53.7823	52.4042	53.0932	83.988	83.478	83.733
																							mp-1029330	132.66	132.678	132.669	159.856	158.497	159.176
																							mp-697	199.122	199.122	199.122	192.235	192.235	192.235
																							mp-996988	71.7439	51.8738	61.8088	81.782	69.47	75.626
																							mp-10163	38.3409	38.3363	38.3386	22.58	21.296	21.938
																							mp-2291	167.48	167.48	167.48	141.692	141.692	141.692
																							mp-374	249.869	211.68	230.775	263.508	255.897	259.702
																							mp-1266	40.1887	40.1887	40.1887	23.909	23.909	23.909
																							mp-20648	226.766	206.289	216.527	244.726	244.086	244.406
																							mp-24237	85.7567	85.7567	85.7567	95.971	95.971	95.971
																							mp-631509	63.1644	63.1644	63.1644	64.871	64.871	64.871
																							mp-5166	77.083	75.0724	76.0777	89.042	87.511	88.276
																							mp-31339	115.283	115.283	115.283	118.985	118.985	118.985
																							mp-481	221.371	221.371	221.371	198.156	198.156	198.156
																							mp-1879	56.9344	48.7827	52.8585	33.391	1.097	17.244
																							mp-28884	59.9324	59.1869	59.5597	43.636	43.406	43.521
																							mp-10899	133.863	133.863	133.863	167.301	167.301	167.301
																							mp-631395	122.496	122.496	122.496	87.841	87.841	87.841
																							mp-976061	49.1711	49.1711	49.1711	69.29	69.29	69.29
																							mp-865888	211.091	211.091	211.091	205.955	205.955	205.955
																							mp-753195	14.5674	11.3415	12.9545	9.178	3.8	6.489
																							mp-23297	29.5117	27.6734	28.5926	7.85	5.745	6.798
																							mp-14549	184.23	184.23	184.23	179.442	179.442	179.442
																							mp-13868	51.0449	19.0731	35.059	42.521	31.908	37.214
																							mp-557	53.4949	43.7896	48.6422	31.527	30.975	31.251
																							mp-1373	202.874	202.874	202.874	171.519	171.519	171.519
																							mp-554134	6.85882	1.30883	4.08383	5.984	1.739	3.861
																							mp-800	180.352	180.207	180.28	175.11	174.904	175.007
																							mp-451	147.191	147.191	147.191	160.149	160.149	160.149
																							mp-756132	38.2849	37.9131	38.099	25.713	15.47	20.591
																							mp-21087	96.1637	96.1637	96.1637	97.753	97.753	97.753
																							mp-36066	36.8542	45.8082	41.3312	56.292	50.403	53.348
																							mp-31205	118.727	118.304	118.515	102.343	101.802	102.072
																							mp-629015	222.06	8.50008	115.28	195.562	3.869	99.716
																							mp-544	143.718	143.718	143.718	169.105	169.105	169.105
																							mp-973533	107.663	107.663	107.663	99.882	99.882	99.882
																							mp-10658	40.3639	40.7059	40.5349	41.073	41.004	41.039
																							mp-21481	39.8199	41.091	40.4554	42.807	42.807	42.807
																							mp-7755	105.133	105.133	105.133	70.526	70.526	70.526
																							mp-569089	149.199	149.202	149.201	166.764	162.795	164.779
																							mp-20265	74.1216	74.1216	74.1216	81.018	81.018	81.018
																							mp-6668	92.6824	87.3661	90.0242	102.099	92.404	97.252
																							mp-20920	55.4953	55.4953	55.4953	55.261	55.261	55.261
																							mp-487	105.007	101.118	103.062	138.158	135.862	137.01
																							mp-570963	252.128	251.878	252.003	239.821	239.805	239.813
																							mp-2606	104.715	100.485	102.6	100.65	98.008	99.329
																							mp-9258	297.059	297.059	297.059	310.27	310.27	310.27
																							mp-754711	132.768	132.768	132.768	146.353	146.353	146.353
																							mp-865868	140.787	140.787	140.787	137.351	137.351	137.351
																							mp-378	104.189	103.602	103.896	94.177	94.171	94.174
																							mp-1609	286.037	286.037	286.037	275.177	275.177	275.177
																							mp-11808	156.401	156.401	156.401	140.435	140.435	140.435
																							mp-20436	272.86	269.857	271.359	234.514	234.185	234.349
																							mp-1025441	207.235	201.145	204.19	195.615	195.614	195.615
																							mp-567588	98.4192	97.7432	98.0812	99.51	98.293	98.902
																							mp-982637	14.433	13.7278	14.0804	11.333	11.333	11.333
																							mp-3283	28.7961	19.0993	23.9477	43.979	36.434	40.207
																							mp-862667	33.0989	33.0989	33.0989	38.715	38.715	38.715
																							mp-19729	83.7075	67.9362	75.8218	59.88	50.267	55.073
																							mp-756490	58.4249	56.3916	57.4083	42.153	42.145	42.149
																							mp-20889	99.2293	99.2293	99.2293	103.632	103.632	103.632
																							mp-1067	66.4521	66.4521	66.4521	48.228	48.228	48.228
																							mp-30337	93.6735	81.6915	87.6825	126.67	126.136	126.403
																							mp-774712	66.8132	53.3953	60.1043	68.081	39.447	53.764
																							mp-978545	67.294	67.294	67.294	59.622	59.622	59.622
																							mp-13982	78.5693	77.5748	78.072	68.869	68.555	68.712
																							mp-976023	14.3741	14.3741	14.3741	23.335	23.13	23.233
																							mp-13436	136.052	136.052	136.052	113.482	113.482	113.482
																							mp-1029457	123.34	83.6859	103.513	116.677	71.647	94.162
																							mp-754352	55.3935	54.771	55.0823	51.341	50.451	50.896
																							mp-996964	94.525	108.473	101.499	115.222	108.047	111.634
																							mp-557057	206.68	206.931	206.806	208.446	206.453	207.449
																							mp-862775	103.553	103.553	103.553	125.117	125.117	125.117
																							mp-11919	133.452	110.169	121.811	119.147	90.494	104.82
																							mp-8177	107.177	107.177	107.177	86.276	86.276	86.276
																							mp-5323	199.282	199.282	199.282	191.964	191.964	191.964
																							mp-828	227.869	227.869	227.869	209.083	209.083	209.083
																							mp-29352	88.5923	85.6988	87.1455	87.355	84.742	86.049
																							mp-863727	141.753	141.753	141.753	154.975	154.975	154.975
																							mp-36052	110.588	110.529	110.558	98.703	98.596	98.649
																							mp-7405	191.87	190.991	191.43	181.756	177.786	179.771
																							mp-558781	178.407	173.703	176.055	178.887	177.146	178.016
																							mp-10662	40.409	40.2933	40.3511	34.323	26.467	30.395
																							mp-30766	42.4017	41.9693	42.1855	29.975	29.407	29.691
																							mp-4738	60.6857	60.4376	60.5617	64.55	64.456	64.503
																							mp-3098	171.149	159.39	165.269	184.312	172.397	178.355
[truncated: 8,156 more rows]

## Sheet: Fig. 3
Fig. 3 a													Fig. 3 b
AIMD				Our model				w/o-lr model					800 K			1000 K			1200 K			1400 K			1600 K			1800 K
Temperature (K)	Diffusion (cm^2/s)	Error (cm^2/s)		Temperature (K)	Diffusion (cm^2/s)	Error (cm^2/s)		Temperature (K)	Diffusion (cm^2/s)	Error (cm^2/s)			Time (ps)	MSD (Å^2)		Time (ps)	MSD (Å^2)		Time (ps)	MSD (Å^2)		Time (ps)	MSD (Å^2)		Time (ps)	MSD (Å^2)		Time (ps)	MSD (Å^2)
600	1.24e-06	3.4e-07		800	4.4022e-06	1.7646e-07		800	5.274e-06	2.1131e-07			1	0.65868		1	1.00086		1	1.39666		1	1.88996		1	2.47069		1	3.26264
650	1.56e-06	4.05e-07		1000	8.9433e-06	3.581e-07		1000	1.0449e-05	4.1831e-07			2	0.94757		2	1.5547		2	2.27115		2	3.17204		2	4.22853		2	5.61194
700	2.13e-06	5.57e-07		1200	1.4403e-05	5.765e-07		1200	1.6486e-05	6.598e-07			3	1.2295		3	2.10183		3	3.13942		3	4.44061		3	5.97486		3	7.91539
720	1.85e-06	3.87e-07		1400	2.1299e-05	8.5233e-07		1400	2.3647e-05	9.462e-07			4	1.50272		4	2.6391		4	4.00758		4	5.70676		4	7.71771		4	10.201
800	3.51e-06	7e-07		1600	2.8447e-05	1.1383e-06		1600	3.1118e-05	1.2451e-06			5	1.77686		5	3.17807		5	4.87218		5	6.96959		5	9.45829		5	12.4694
900	4.85e-06	6.99e-07		1800	3.6295e-05	1.4522e-06		1800	4.8439e-05	1.9379e-06			6	2.04847		6	3.71792		6	5.73461		6	8.2293		6	11.2027		6	14.7344
1050	8.24e-06	1.34e-06											7	2.31863		7	4.25495		7	6.5982		7	9.48898		7	12.9414		7	16.9935
1200	1.38e-05	1.49e-06											8	2.58727		8	4.7895		8	7.45972		8	10.7479		8	14.6791		8	19.2421
1500	1.83e-05	2.58e-06											9	2.85623		9	5.32369		9	8.31946		9	12.0022		9	16.4134		9	21.4809
													10	3.12616		10	5.85895		10	9.18027		10	13.2568		10	18.1461		10	23.7185
													11	3.39554		11	6.3915		11	10.0393		11	14.5134		11	19.8779		11	25.9481
													12	3.66445		12	6.92632		12	10.8993		12	15.7706		12	21.6125		12	28.1801
													13	3.93392		13	7.46006		13	11.7595		13	17.0267		13	23.3465		13	30.4098
													14	4.20392		14	7.99447		14	12.6204		14	18.2824		14	25.0826		14	32.6394
													15	4.47233		15	8.53067		15	13.4824		15	19.5387		15	26.8232		15	34.8705
													16	4.7405		16	9.06887		16	14.3435		16	20.7904		16	28.5633		16	37.1036
													17	5.00828		17	9.60208		17	15.2011		17	22.0456		17	30.3014		17	39.3297
													18	5.27652		18	10.1391		18	16.0557		18	23.3017		18	32.0372		18	41.5528
													19	5.54402		19	10.6736		19	16.9133		19	24.5543		19	33.7673		19	43.7736
													20	5.81179		20	11.2062		20	17.7707		20	25.8056		20	35.5007		20	46.0033
													21	6.07928		21	11.74		21	18.6301		21	27.0609		21	37.2296		21	48.2244
													22	6.34647		22	12.2771		22	19.4914		22	28.3144		22	38.9573		22	50.4445
													23	6.61424		23	12.8114		23	20.3498		23	29.5679		23	40.6867		23	52.6611
													24	6.88085		24	13.3485		24	21.2079		24	30.8206		24	42.4133		24	54.8786
													25	7.14815		25	13.885		25	22.0687		25	32.0752		25	44.137		25	57.0917
													26	7.41489		26	14.4207		26	22.9285		26	33.3291		26	45.8626		26	59.304
													27	7.68147		27	14.9585		27	23.7907		27	34.5882		27	47.5899		27	61.517
													28	7.94672		28	15.4967		28	24.6543		28	35.8481		28	49.3168		28	63.7276
													29	8.21217		29	16.034		29	25.5157		29	37.1049		29	51.0433		29	65.9401
													30	8.47788		30	16.5718		30	26.3825		30	38.3621		30	52.7732		30	68.1548
													31	8.74234		31	17.1089		31	27.2472		31	39.6176		31	54.5082		31	70.3682
													32	9.00612		32	17.6434		32	28.1109		32	40.8789		32	56.2364		32	72.5756
													33	9.27144		33	18.1764		33	28.9738		33	42.1424		33	57.9629		33	74.7841
													34	9.53676		34	18.7116		34	29.8356		34	43.4065		34	59.6884		34	76.9971
													35	9.8018		35	19.2466		35	30.6956		35	44.6693		35	61.4157		35	79.2098
													36	10.0689		36	19.783		36	31.5586		36	45.9335		36	63.1462		36	81.4296
													37	10.3345		37	20.3194		37	32.4231		37	47.1978		37	64.8778		37	83.6441
													38	10.6001		38	20.8552		38	33.2848		38	48.4595		38	66.6065		38	85.8501
													39	10.8659		39	21.391		39	34.1449		39	49.7235		39	68.3363		39	88.0633
													40	11.13		40	21.9243		40	35.0098		40	50.989		40	70.0652		40	90.2766
													41	11.3942		41	22.4611		41	35.8696		41	52.2561		41	71.7917		41	92.4892
													42	11.6586		42	22.9966		42	36.7321		42	53.5242		42	73.5264		42	94.7079
													43	11.9224		43	23.5303		43	37.5923		43	54.792		43	75.2598		43	96.9244
													44	12.1874		44	24.0638		44	38.4539		44	56.0622		44	76.9951		44	99.1403
													45	12.4508		45	24.5986		45	39.3147		45	57.3341		45	78.7255		45	101.353
													46	12.7161		46	25.1329		46	40.1775		46	58.6039		46	80.4557		46	103.559
													47	12.9801		47	25.6678		47	41.0399		47	59.8787		47	82.1832		47	105.771
													48	13.2456		48	26.2023		48	41.9022		48	61.1546		48	83.9066		48	107.976
													49	13.5104		49	26.7359		49	42.7644		49	62.4308		49	85.6271		49	110.181
													50	13.775		50	27.2701		50	43.6273		50	63.7092		50	87.3528		50	112.391
													51	14.0406		51	27.8062		51	44.4889		51	64.9904		51	89.0752		51	114.606
													52	14.3038		52	28.3413		52	45.3508		52	66.2666		52	90.7962		52	116.811
													53	14.5685		53	28.8756		53	46.2116		53	67.5413		53	92.5242		53	119.01
													54	14.832		54	29.4116		54	47.0729		54	68.8202		54	94.2545		54	121.203
													55	15.0965		55	29.9487		55	47.931		55	70.0998		55	95.9852		55	123.399
													56	15.3613		56	30.4845		56	48.7921		56	71.3777		56	97.7209		56	125.596
													57	15.6246		57	31.02		57	49.6559		57	72.6556		57	99.4549		57	127.796
													58	15.888		58	31.5566		58	50.5189		58	73.9332		58	101.186		58	129.992
													59	16.1518		59	32.0904		59	51.3792		59	75.2117		59	102.913		59	132.186
													60	16.4149		60	32.6256		60	52.2395		60	76.4875		60	104.645		60	134.381
													61	16.679		61	33.1613		61	53.1005		61	77.7615		61	106.373		61	136.572
													62	16.9425		62	33.6951		62	53.9625		62	79.0366		62	108.101		62	138.762
													63	17.2055		63	34.2322		63	54.8236		63	80.3083		63	109.832		63	140.947
													64	17.4698		64	34.7676		64	55.6845		64	81.5837		64	111.554		64	143.135
													65	17.7337		65	35.3055		65	56.5486		65	82.857		65	113.279		65	145.317
													66	17.9961		66	35.8426		66	57.4118		66	84.1285		66	115		66	147.496
													67	18.2587		67	36.3817		67	58.2746		67	85.3992		67	116.726		67	149.671
													68	18.5232		68	36.92		68	59.1399		68	86.6702		68	118.451		68	151.85
													69	18.7857		69	37.4578		69	60.0046		69	87.9438		69	120.172		69	154.028
													70	19.0506		70	37.9949		70	60.8694		70	89.2174		70	121.896		70	156.208
													71	19.3156		71	38.5287		71	61.7346		71	90.497		71	123.619		71	158.381
													72	19.58		72	39.0652		72	62.5975		72	91.7745		72	125.344		72	160.559
													73	19.8443		73	39.5998		73	63.4619		73	93.0544		73	127.073		73	162.734
													74	20.1077		74	40.1363		74	64.3267		74	94.3322		74	128.798		74	164.908
													75	20.3713		75	40.6718		75	65.1916		75	95.6088		75	130.519		75	167.08
													76	20.6352		76	41.2091		76	66.0574		76	96.8857		76	132.237		76	169.258
													77	20.8978		77	41.7451		77	66.9209		77	98.1639		77	133.959		77	171.435
													78	21.1611		78	42.283		78	67.784		78	99.4479		78	135.681		78	173.616
													79	21.4251		79	42.8211		79	68.6471		79	100.731		79	137.396		79	175.795
													80	21.6876		80	43.3584		80	69.5105		80	102.015		80	139.107		80	177.977
													81	21.9508		81	43.8959		81	70.3739		81	103.297		81	140.82		81	180.154
													82	22.2129		82	44.4341		82	71.2366		82	104.576		82	142.532		82	182.338
													83	22.4765		83	44.97		83	72.0983		83	105.859		83	144.248		83	184.521
													84	22.7388		84	45.5081		84	72.9586		84	107.142		84	145.959		84	186.707
													85	23.0034		85	46.0461		85	73.8199		85	108.424		85	147.676		85	188.884
													86	23.2659		86	46.5844		86	74.6834		86	109.705		86	149.39		86	191.063
													87	23.5287		87	47.123		87	75.5488		87	110.989		87	151.099		87	193.239
													88	23.7909		88	47.6616		88	76.4139		88	112.274		88	152.81		88	195.421
													89	24.0541		89	48.1987		89	77.2804		89	113.557		89	154.521		89	197.599
													90	24.3188		90	48.7372		90	78.1444		90	114.844		90	156.232		90	199.778
													91	24.5826		91	49.2743		91	79.0082		91	116.13		91	157.942		91	201.953
													92	24.848		92	49.8126		92	79.8727		92	117.418		92	159.657		92	204.128
													93	25.1141		93	50.3501		93	80.7394		93	118.708		93	161.363		93	206.306
													94	25.3797		94	50.8867		94	81.6056		94	119.994		94	163.067		94	208.487
													95	25.6446		95	51.4224		95	82.4689		95	121.279		95	164.77		95	210.67
													96	25.9095		96	51.9596		96	83.3341		96	122.565		96	166.478		96	212.851
													97	26.1744		97	52.4989		97	84.1988		97	123.851		97	168.184		97	215.035
													98	26.4399		98	53.0364		98	85.0651		98	125.136		98	169.89		98	217.217
													99	26.7054		99	53.5741		99	85.9313		99	126.422		99	171.594		99	219.399
													100	26.9705		100	54.11		100	86.7989		100	127.703		100	173.297		100	221.578
													101	27.2369		101	54.6456		101	87.6665		101	128.985		101	175		101	223.763
													102	27.5037		102	55.1802		102	88.5334		102	130.268		102	176.704		102	225.945
													103	27.7679		103	55.7127		103	89.4006		103	131.555		103	178.405		103	228.134
													104	28.0337		104	56.2465		104	90.267		104	132.837		104	180.106		104	230.318
													105	28.2983		105	56.7829		105	91.1376		105	134.123		105	181.805		105	232.5
													106	28.5632		106	57.3187		106	92.0071		106	135.408		106	183.51		106	234.683
													107	28.8279		107	57.8535		107	92.8753		107	136.693		107	185.215		107	236.869
													108	29.0944		108	58.3905		108	93.7405		108	137.975		108	186.918		108	239.059
													109	29.3588		109	58.9262		109	94.6079		109	139.262		109	188.622		109	241.245
													110	29.6236		110	59.4628		110	95.4753		110	140.548		110	190.322		110	243.438
													111	29.8886		111	59.9987		111	96.3412		111	141.828		111	192.024		111	245.631
													112	30.1535		112	60.5339		112	97.2114		112	143.112		112	193.728		112	247.824
													113	30.4178		113	61.0712		113	98.0815		113	144.396		113	195.435		113	250.018
													114	30.6813		114	61.6071		114	98.9491		114	145.679		114	197.14		114	252.212
													115	30.9439		115	62.1429		115	99.8162		115	146.962		115	198.843		115	254.399
													116	31.2081		116	62.6775		116	100.684		116	148.245		116	200.552		116	256.588
													117	31.4708		117	63.2121		117	101.553		117	149.523		117	202.26		117	258.779
													118	31.7336		118	63.7478		118	102.424		118	150.801		118	203.966		118	260.963
													119	31.9974		119	64.2818		119	103.296		119	152.078		119	205.673		119	263.151
													120	32.2614		120	64.8155		120	104.167		120	153.351		120	207.377		120	265.332
													121	32.524		121	65.3501		121	105.038		121	154.629		121	209.077		121	267.51
													122	32.7895		122	65.8846		122	105.913		122	155.909		122	210.78		122	269.691
													123	33.0548		123	66.4189		123	106.787		123	157.188		123	212.49		123	271.861
													124	33.3207		124	66.9544		124	107.665		124	158.464		124	214.192		124	274.037
													125	33.5876		125	67.4885		125	108.543		125	159.743		125	215.897		125	276.218
													126	33.8541		126	68.0219		126	109.42		126	161.022		126	217.6		126	278.4
													127	34.1195		127	68.5549		127	110.297		127	162.303		127	219.303		127	280.582
													128	34.3853		128	69.0866		128	111.172		128	163.582		128	221.007		128	282.759
													129	34.6516		129	69.6207		129	112.048		129	164.864		129	222.712		129	284.929
													130	34.9186		130	70.155		130	112.923		130	166.141		130	224.42		130	287.105
													131	35.1861		131	70.689		131	113.799		131	167.417		131	226.13		131	289.274
													132	35.4527		132	71.2219		132	114.676		132	168.697		132	227.841		132	291.448
													133	35.7186		133	71.7534		133	115.552		133	169.977		133	229.557		133	293.625
													134	35.9849		134	72.2865		134	116.426		134	171.259		134	231.268		134	295.805
													135	36.2508		135	72.8172		135	117.302		135	172.544		135	232.977		135	297.995
													136	36.5177		136	73.3491		136	118.176		136	173.823		136	234.686		136	300.18
													137	36.7828		137	73.8811		137	119.05		137	175.103		137	236.399		137	302.364
													138	37.0489		138	74.4124		138	119.928		138	176.381		138	238.111		138	304.549
													139	37.3137		139	74.942		139	120.802		139	177.661		139	239.82		139	306.738
													140	37.5803		140	75.4726		140	121.675		140	178.939		140	241.531		140	308.927
													141	37.8469		141	76.0036		141	122.547		141	180.223		141	243.243		141	311.112
													142	38.1135		142	76.5353		142	123.418		142	181.503		142	244.953		142	313.304
													143	38.3814		143	77.0649		143	124.286		143	182.787		143	246.658		143	315.494
													144	38.6475		144	77.5945		144	125.154		144	184.07		144	248.366		144	317.683
													145	38.914		145	78.1244		145	126.02		145	185.354		145	250.076		145	319.877
													146	39.1808		146	78.6558		146	126.889		146	186.631		146	251.785		146	322.071
													147	39.4462		147	79.187		147	127.758		147	187.912		147	253.499		147	324.267
													148	39.713		148	79.7196		148	128.632		148	189.186		148	255.215		148	326.46
													149	39.9793		149	80.2523		149	129.504		149	190.46		149	256.931		149	328.656
													150	40.2466		150	80.7865		150	130.377		150	191.733		150	258.648		150	330.848
													151	40.5138		151	81.3185		151	131.248		151	193.004		151	260.364		151	333.043
													152	40.7821		152	81.851		152	132.117		152	194.273		152	262.082		152	335.237
													153	41.0494		153	82.3824		153	132.983		153	195.544		153	263.795		153	337.432
													154	41.3165		154	82.9156		154	133.852		154	196.809		154	265.512		154	339.627
													155	41.5823		155	83.4492		155	134.722		155	198.079		155	267.229		155	341.82
													156	41.8485		156	83.9836		156	135.591		156	199.348		156	268.946		156	344.02
													157	42.1153		157	84.517		157	136.459		157	200.616		157	270.664		157	346.22
													158	42.3815		158	85.0521		158	137.331		158	201.888		158	272.382		158	348.417
													159	42.6477		159	85.5856		159	138.2		159	203.157		159	274.104		159	350.612
													160	42.9142		160	86.1211		160	139.071		160	204.43		160	275.825		160	352.815
													161	43.1805		161	86.6575		161	139.942		161	205.705		161	277.55		161	355.019
													162	43.447		162	87.1923		162	140.813		162	206.98		162	279.278		162	357.218
													163	43.7139		163	87.7289		163	141.684		163	208.25		163	281.004		163	359.426
													164	43.9805		164	88.265		164	142.552		164	209.52		164	282.729		164	361.626
													165	44.2475		165	88.7995		165	143.425		165	210.794		165	284.452		165	363.829
													166	44.5155		166	89.3341		166	144.298		166	212.064		166	286.174		166	366.032
													167	44.7827		167	89.8704		167	145.173		167	213.333		167	287.897		167	368.237
													168	45.0499		168	90.4071		168	146.048		168	214.6		168	289.623		168	370.452
													169	45.3186		169	90.9432		169	146.922		169	215.87		169	291.345		169	372.658
													170	45.5864		170	91.4792		170	147.796		170	217.14		170	293.069		170	374.86
													171	45.8528		171	92.0146		171	148.67		171	218.408		171	294.798		171	377.068
													172	46.1208		172	92.5517		172	149.546		172	219.679		172	296.528		172	379.276
													173	46.3878		173	93.087		173	150.421		173	220.948		173	298.254		173	381.483
													174	46.6542		174	93.6222		174	151.295		174	222.218		174	299.989		174	383.692
													175	46.9222		175	94.1569		175	152.17		175	223.488		175	301.719		175	385.901
													176	47.1901		176	94.6933		176	153.048		176	224.76		176	303.453		176	388.1
													177	47.458		177	95.2281		177	153.924		177	226.033		177	305.186		177	390.301
													178	47.7258		178	95.7642		178	154.796		178	227.304		178	306.912		178	392.498
													179	47.9955		179	96.3		179	155.672		179	228.576		179	308.64		179	394.7
													180	48.2652		180	96.8338		180	156.543		180	229.848		180	310.368		180	396.899
													181	48.5339		181	97.3686		181	157.416		181	231.116		181	312.103		181	399.104
													182	48.8018		182	97.9029		182	158.29		182	232.384		182	313.838		182	401.301
													183	49.07		183	98.4372		183	159.163		183	233.651		183	315.571		183	403.497
													184	49.3391		184	98.9717		184	160.036		184	234.915		184	317.303		184	405.697
													185	49.608		185	99.5057		185	160.913		185	236.184		185	319.03		185	407.891
													186	49.8772		186	100.039		186	161.787		186	237.454		186	320.758		186	410.089
													187	50.145		187	100.574		187	162.663		187	238.721		187	322.491		187	412.28
													188	50.4139		188	101.108		188	163.541		188	239.99		188	324.225		188	414.476
													189	50.6836		189	101.642		189	164.424		189	241.261		189	325.955		189	416.675
													190	50.952		190	102.176		190	165.303		190	242.53		190	327.687		190	418.869
													191	51.2211		191	102.71		191	166.183		191	243.801		191	329.419		191	421.063
													192	51.4889		192	103.243		192	167.062		192	245.067		192	331.159		192	423.259
													193	51.7581		193	103.778		193	167.941		193	246.336		193	332.891		193	425.452
													194	52.026		194	104.312		194	168.822		194	247.601		194	334.627		194	427.641
													195	52.2942		195	104.846		195	169.702		195	248.864		195	336.363		195	429.833
													196	52.5623		196	105.382		196	170.581		196	250.124		196	338.096		196	432.017
													197	52.8302		197	105.918		197	171.459		197	251.383		197	339.826		197	434.2
													198	53.0991		198	106.454		198	172.337		198	252.643		198	341.555		198	436.378
													199	53.3681		199	106.986		199	173.215		199	253.901		199	343.277		199	438.56
													200	53.6366		200	107.521		200	174.09		200	255.159		200	344.999		200	440.74
													201	53.9056		201	108.056		201	174.966		201	256.415		201	346.719		201	442.917
													202	54.1749		202	108.59		202	175.842		202	257.673		202	348.432		202	445.095
													203	54.4422		203	109.125		203	176.719		203	258.935		203	350.141		203	447.279
													204	54.7109		204	109.657		204	177.596		204	260.198		204	351.853		204	449.465
													205	54.9792		205	110.191		205	178.472		205	261.456		205	353.562		205	451.646
													206	55.2472		206	110.722		206	179.348		206	262.716		206	355.269		206	453.827
													207	55.5143		207	111.254		207	180.221		207	263.972		207	356.972		207	456.013
													208	55.78		208	111.786		208	181.098		208	265.23		208	358.682		208	458.196
													209	56.0461		209	112.316		209	181.974		209	266.484		209	360.389		209	460.38
													210	56.3118		210	112.848		210	182.851		210	267.735		210	362.094		210	462.566
													211	56.5769		211	113.379		211	183.726		211	268.989		211	363.798		211	464.755
													212	56.8438		212	113.911		212	184.605		212	270.243		212	365.503		212	466.938
													213	57.1096		213	114.444		213	185.482		213	271.492		213	367.204		213	469.123
													214	57.3747		214	114.976		214	186.361		214	272.744		214	368.907		214	471.307
													215	57.64		215	115.506		215	187.237		215	273.995		215	370.607		215	473.488
													216	57.9068		216	116.037		216	188.115		216	275.242		216	372.308		216	475.661
													217	58.1718		217	116.57		217	188.994		217	276.493		217	374.007		217	477.836
													218	58.4364		218	117.104		218	189.874		218	277.739		218	375.705		218	480.008
													219	58.701		219	117.636		219	190.753		219	278.99		219	377.4		219	482.19
													220	58.965		220	118.171		220	191.636		220	280.237		220	379.096		220	484.374
													221	59.2303		221	118.705		221	192.515		221	281.485		221	380.791		221	486.562
													222	59.4959		222	119.239		222	193.393		222	282.732		222	382.493		222	488.748
													223	59.7608		223	119.774		223	194.273		223	283.988		223	384.192		223	490.934
													224	60.0254		224	120.311		224	195.15		224	285.24		224	385.893		224	493.111
													225	60.2916		225	120.848		225	196.029		225	286.495		225	387.594		225	495.288
													226	60.5574		226	121.384		226	196.906		226	287.75		226	389.297		226	497.469
													227	60.8227		227	121.918		227	197.785		227	289.005		227	391		227	499.644
													228	61.0879		228	122.454		228	198.664		228	290.26		228	392.701		228	501.817
													229	61.353		229	122.99		229	199.546		229	291.516		229	394.407		229	503.996
													230	61.6181		230	123.525		230	200.426		230	292.776		230	396.118		230	506.173
													231	61.8827		231	124.06		231	201.305		231	294.031		231	397.828		231	508.342
													232	62.1465		232	124.597		232	202.184		232	295.29		232	399.542		232	510.513
													233	62.4104		233	125.134		233	203.065		233	296.547		233	401.258		233	512.681
													234	62.6732		234	125.672		234	203.946		234	297.802		234	402.967		234	514.847
													235	62.9359		235	126.208		235	204.826		235	299.055		235	404.681		235	517.017
													236	63.1974		236	126.745		236	205.708		236	300.31		236	406.39		236	519.189
													237	63.4595		237	127.285		237	206.588		237	301.558		237	408.103		237	521.357
													238	63.7221		238	127.822		238	207.467		238	302.807		238	409.817		238	523.526
													239	63.9844		239	128.361		239	208.344		239	304.057		239	411.518		239	525.691
													240	64.2471		240	128.898		240	209.221		240	305.306		240	413.225		240	527.856
													241	64.5102		241	129.435		241	210.096		241	306.558		241	414.932		241	530.026
													242	64.7717		242	129.971		242	210.97		242	307.814		242	416.644		242	532.193
													243	65.0329		243	130.509		243	211.85		243	309.068		243	418.355		243	534.353
													244	65.2939		244	131.047		244	212.729		244	310.323		244	420.065		244	536.511
													245	65.5564		245	131.585		245	213.608		245	311.583		245	421.774		245	538.675
													246	65.8171		246	132.124		246	214.488		246	312.841		246	423.477		246	540.833
													247	66.0793		247	132.662		247	215.363		247	314.1		247	425.177		247	542.997
													248	66.3412		248	133.202		248	216.244		248	315.36		248	426.877		248	545.161
													249	66.6031		249	133.742		249	217.121		249	316.615		249	428.572		249	547.323
													250	66.8649		250	134.284		250	217.998		250	317.873		250	430.27		250	549.484
													251	67.1262		251	134.823		251	218.878		251	319.13		251	431.96		251	551.648
													252	67.3873		252	135.366		252	219.755		252	320.391		252	433.658		252	553.81
													253	67.6489		253	135.906		253	220.636		253	321.649		253	435.36		253	555.972
													254	67.9118		254	136.45		254	221.514		254	322.908		254	437.059		254	558.126
													255	68.1745		255	136.992		255	222.395		255	324.17		255	438.759		255	560.281
													256	68.4364		256	137.537		256	223.274		256	325.43		256	440.454		256	562.44
													257	68.6985		257	138.08		257	224.154		257	326.691		257	442.152		257	564.604
													258	68.9612		258	138.623		258	225.03		258	327.951		258	443.852		258	566.764
													259	69.2233		259	139.167		259	225.91		259	329.207		259	445.546		259	568.923
													260	69.4852		260	139.708		260	226.787		260	330.467		260	447.244		260	571.075
													261	69.7475		261	140.251		261	227.668		261	331.732		261	448.938		261	573.22
													262	70.0092		262	140.793		262	228.549		262	332.995		262	450.632		262	575.373
													263	70.2709		263	141.336		263	229.43		263	334.254		263	452.326		263	577.521
													264	70.5312		264	141.875		264	230.308		264	335.512		264	454.018		264	579.668
													265	70.7932		265	142.416		265	231.189		265	336.767		265	455.707		265	581.81
													266	71.0554		266	142.959		266	232.067		266	338.02		266	457.393		266	583.957
													267	71.3175		267	143.503		267	232.949		267	339.274		267	459.079		267	586.103
													268	71.5793		268	144.047		268	233.828		268	340.531		268	460.759		268	588.252
													269	71.8409		269	144.589		269	234.707		269	341.787		269	462.441		269	590.406
													270	72.1038		270	145.131		270	235.583		270	343.042		270	464.123		270	592.548
													271	72.366		271	145.676		271	236.459		271	344.301		271	465.807		271	594.699
													272	72.6277		272	146.22		272	237.333		272	345.56		272	467.494		272	596.85
													273	72.8917		273	146.761		273	238.207		273	346.821		273	469.179		273	599.002
													274	73.153		274	147.304		274	239.082		274	348.077		274	470.868		274	601.152
													275	73.413		275	147.848		275	239.956		275	349.336		275	472.562		275	603.297
													276	73.676		276	148.389		276	240.832		276	350.595		276	474.25		276	605.441
													277	73.9386		277	148.932		277	241.707		277	351.853		277	475.937		277	607.593
													278	74.2012		278	149.475		278	242.587		278	353.11		278	477.617		278	609.741
													279	74.4651		279	150.02		279	243.466		279	354.362		279	479.294		279	611.893
													280	74.727		280	150.565		280	244.347		280	355.616		280	480.966		280	614.051
													281	74.9887		281	151.109		281	245.228		281	356.868		281	482.64		281	616.206
													282	75.2509		282	151.654		282	246.111		282	358.122		282	484.316		282	618.365
													283	75.5125		283	152.197		283	246.993		283	359.373		283	485.988		283	620.519
													284	75.7738		284	152.743		284	247.877		284	360.622		284	487.652		284	622.668
													285	76.0363		285	153.291		285	248.764		285	361.872		285	489.318		285	624.814
													286	76.2966		286	153.84		286	249.653		286	363.121		286	490.982		286	626.961
													287	76.5578		287	154.387		287	250.544		287	364.369		287	492.645		287	629.108
													288	76.8184		288	154.932		288	251.433		288	365.617		288	494.314		288	631.251
													289	77.0798		289	155.477		289	252.323		289	366.87		289	495.973		289	633.395
													290	77.3401		290	156.024		290	253.212		290	368.123		290	497.64		290	635.534
													291	77.6014		291	156.57		291	254.101		291	369.376		291	499.307		291	637.668
													292	77.8629		292	157.116		292	254.989		292	370.627		292	500.969		292	639.806
													293	78.1241		293	157.663		293	255.876		293	371.88		293	502.636		293	641.944
													294	78.3854		294	158.211		294	256.763		294	373.135		294	504.298		294	644.078
													295	78.6463		295	158.76		295	257.653		295	374.393		295	505.955		295	646.214
													296	78.9078		296	159.31		296	258.54		296	375.645		296	507.615		296	648.352
													297	79.1688		297	159.861		297	259.428		297	376.902		297	509.275		297	650.49
													298	79.4302		298	160.411		298	260.318		298	378.156		298	510.934		298	652.627
													299	79.6917		299	160.961		299	261.207		299	379.41		299	512.598		299	654.765
													300	79.9528		300	161.513		300	262.094		300	380.667		300	514.258		300	656.909
													301	80.2144		301	162.063		301	262.981		301	381.916		301	515.916		301	659.048
													302	80.4743		302	162.615		302	263.87		302	383.168		302	517.575		302	661.197
													303	80.7353		303	163.165		303	264.757		303	384.419		303	519.236		303	663.34
													304	80.9949		304	163.718		304	265.646		304	385.668		304	520.9		304	665.475
													305	81.2537		305	164.269		305	266.533		305	386.92		305	522.565		305	667.612
													306	81.513		306	164.821		306	267.423		306	388.17		306	524.229		306	669.755
													307	81.7724		307	165.374		307	268.31		307	389.414		307	525.898		307	671.898
													308	82.0307		308	165.927		308	269.199		308	390.663		308	527.562		308	674.049
													309	82.291		309	166.482		309	270.088		309	391.914		309	529.23		309	676.195
													310	82.5514		310	167.037		310	270.98		310	393.161		310	530.894		310	678.354
													311	82.8123		311	167.591		311	271.869		311	394.409		311	532.561		311	680.511
													312	83.0726		312	168.147		312	272.763		312	395.658		312	534.229		312	682.675
													313	83.3327		313	168.703		313	273.657		313	396.909		313	535.897		313	684.84
													314	83.5935		314	169.259		314	274.549		314	398.154		314	537.559		314	687.006
													315	83.8532		315	169.815		315	275.44		315	399.402		315	539.227		315	689.17
													316	84.1133		316	170.37		316	276.329		316	400.651		316	540.894		316	691.33
													317	84.3744		317	170.923		317	277.221		317	401.898		317	542.558		317	693.489
													318	84.6334		318	171.477		318	278.112		318	403.145		318	544.217		318	695.649
													319	84.8921		319	172.031		319	279.005		319	404.394		319	545.876		319	697.821
													320	85.151		320	172.582		320	279.892		320	405.647		320	547.538		320	699.978
													321	85.4086		321	173.134		321	280.784		321	406.896		321	549.203		321	702.141
													322	85.6677		322	173.683		322	281.675		322	408.144		322	550.868		322	704.296
													323	85.9276		323	174.232		323	282.567		323	409.391		323	552.534		323	706.45
													324	86.1874		324	174.783		324	283.461		324	410.637		324	554.193		324	708.613
													325	86.4469		325	175.33		325	284.352		325	411.882		325	555.85		325	710.774
													326	86.7064		326	175.876		326	285.243		326	413.125		326	557.509		326	712.938
													327	86.9663		327	176.422		327	286.137		327	414.37		327	559.174		327	715.104
													328	87.2247		328	176.967		328	287.03		328	415.614		328	560.84		328	717.275
													329	87.4833		329	177.512		329	287.925		329	416.862		329	562.506		329	719.448
													330	87.7421		330	178.059		330	288.822		330	418.107		330	564.176		330	721.628
													331	87.9993		331	178.606		331	289.722		331	419.353		331	565.845		331	723.812
													332	88.2584		332	179.152		332	290.619		332	420.601		332	567.512		332	725.995
													333	88.5179		333	179.701		333	291.518		333	421.849		333	569.171		333	728.182
													334	88.7776		334	180.251		334	292.416		334	423.097		334	570.83		334	730.369
													335	89.0376		335	180.801		335	293.312		335	424.349		335	572.491		335	732.554
													336	89.296		336	181.353		336	294.207		336	425.603		336	574.145		336	734.728
													337	89.5566		337	181.903		337	295.103		337	426.856		337	575.799		337	736.908
													338	89.8158		338	182.449		338	296.002		338	428.11		338	577.454		338	739.085
													339	90.0768		339	182.997		339	296.899		339	429.366		339	579.111		339	741.258
													340	90.3367		340	183.546		340	297.799		340	430.62		340	580.764		340	743.421
													341	90.5956		341	184.096		341	298.7		341	431.875		341	582.418		341	745.59
													342	90.8549		342	184.65		342	299.601		342	433.128		342	584.077		342	747.752
													343	91.1152		343	185.203		343	300.501		343	434.381		343	585.731		343	749.91
													344	91.3756		344	185.754		344	301.403		344	435.637		344	587.391		344	752.069
													345	91.6356		345	186.304		345	302.307		345	436.891		345	589.051		345	754.228
													346	91.8947		346	186.854		346	303.209		346	438.147		346	590.711		346	756.388
													347	92.1556		347	187.404		347	304.111		347	439.399		347	592.373		347	758.548
													348	92.4168		348	187.952		348	305.013		348	440.657		348	594.033		348	760.706
													349	92.6785		349	188.501		349	305.915		349	441.909		349	595.693		349	762.868
													350	92.9371		350	189.05		350	306.817		350	443.162		350	597.345		350	765.037
													351	93.1962		351	189.6		351	307.721		351	444.407		351	598.997		351	767.21
													352	93.4547		352	190.148		352	308.624		352	445.66		352	600.653		352	769.385
													353	93.7141		353	190.696		353	309.528		353	446.91		353	602.305		353	771.559
													354	93.9737		354	191.244		354	310.431		354	448.158		354	603.957		354	773.735
													355	94.2317		355	191.79		355	311.333		355	449.41		355	605.606		355	775.903
													356	94.4901		356	192.337		356	312.234		356	450.659		356	607.259		356	778.077
													357	94.7492		357	192.885		357	313.132		357	451.907		357	608.914		357	780.248
													358	95.0085		358	193.43		358	314.03		358	453.16		358	610.569		358	782.423
													359	95.2677		359	193.977		359	314.932		359	454.413		359	612.224		359	784.595
													360	95.527		360	194.528		360	315.83		360	455.665		360	613.883		360	786.761
													361	95.7866		361	195.077		361	316.733		361	456.919		361	615.537		361	788.928
													362	96.0445		362	195.625		362	317.632		362	458.169		362	617.197		362	791.094
													363	96.3031		363	196.172		363	318.53		363	459.418		363	618.867		363	793.254
													364	96.5625		364	196.72		364	319.426		364	460.665		364	620.538		364	795.419
													365	96.8204		365	197.27		365	320.321		365	461.912		365	622.204		365	797.592
													366	97.0796		366	197.823		366	321.218		366	463.156		366	623.875		366	799.77
													367	97.3381		367	198.377		367	322.118		367	464.399		367	625.553		367	801.939
													368	97.5971		368	198.93		368	323.019		368	465.645		368	627.234		368	804.113
													369	97.8559		369	199.483		369	323.919		369	466.891		369	628.914		369	806.289
													370	98.1133		370	200.037		370	324.817		370	468.138		370	630.596		370	808.458
													371	98.3717		371	200.591		371	325.719		371	469.383		371	632.276		371	810.62
													372	98.6309		372	201.143		372	326.625		372	470.63		372	633.961		372	812.783
													373	98.8883		373	201.696		373	327.527		373	471.881		373	635.646		373	814.948
													374	99.1483		374	202.249		374	328.433		374	473.13		374	637.326		374	817.117
													375	99.4052		375	202.804		375	329.339		375	474.381		375	639.006		375	819.29
													376	99.6615		376	203.361		376	330.242		376	475.633		376	640.681		376	821.468
													377	99.9179		377	203.914		377	331.145		377	476.884		377	642.355		377	823.645
													378	100.174		378	204.468		378	332.047		378	478.141		378	644.033		378	825.829
													379	100.43		379	205.022		379	332.952		379	479.398		379	645.716		379	828.005
													380	100.686		380	205.575		380	333.855		380	480.65		380	647.398		380	830.179
													381	100.943		381	206.129		381	334.757		381	481.901		381	649.084		381	832.357
													382	101.201		382	206.683		382	335.659		382	483.152		382	650.769		382	834.537
													383	101.458		383	207.237		383	336.56		383	484.404		383	652.455		383	836.727
													384	101.715		384	207.789		384	337.466		384	485.66		384	654.143		384	838.915
													385	101.973		385	208.341		385	338.372		385	486.913		385	655.827		385	841.099
													386	102.23		386	208.895		386	339.277		386	488.168		386	657.515		386	843.285
													387	102.487		387	209.449		387	340.181		387	489.421		387	659.204		387	845.471
													388	102.746		388	210.003		388	341.086		388	490.671		388	660.894		388	847.658
													389	103.004		389	210.558		389	341.993		389	491.921		389	662.581		389	849.84
													390	103.262		390	211.111		390	342.902		390	493.175		390	664.271		390	852.021
													391	103.519		391	211.665		391	343.81		391	494.427		391	665.96		391	854.203
													392	103.775		392	212.218		392	344.717		392	495.672		392	667.657		392	856.384
													393	104.033		393	212.77		393	345.623		393	496.92		393	669.351		393	858.56
													394	104.291		394	213.322		394	346.53		394	498.162		394	671.044		394	860.733
													395	104.549		395	213.873		395	347.435		395	499.409		395	672.739		395	862.91
													396	104.808		396	214.426		396	348.341		396	500.656		396	674.433		396	865.089
													397	105.067		397	214.979		397	349.242		397	501.905		397	676.128		397	867.262
													398	105.327		398	215.53		398	350.143		398	503.151		398	677.824		398	869.437
													399	105.587		399	216.084		399	351.046		399	504.392		399	679.521		399	871.614
													400	105.846		400	216.637		400	351.948		400	505.632		400	681.214		400	873.794
													401	106.106		401	217.192		401	352.848		401	506.871		401	682.908		401	875.973
													402	106.365		402	217.742		402	353.748		402	508.113		402	684.595		402	878.145
													403	106.624		403	218.293		403	354.651		403	509.353		403	686.288		403	880.31
													404	106.885		404	218.844		404	355.553		404	510.588		404	687.977		404	882.473
													405	107.145		405	219.392		405	356.454		405	511.824		405	689.668		405	884.628
													406	107.404		406	219.942		406	357.355		406	513.059		406	691.35		406	886.781
													407	107.665		407	220.491		407	358.255		407	514.293		407	693.029		407	888.939
													408	107.924		408	221.042		408	359.157		408	515.529		408	694.714		408	891.095
													409	108.183		409	221.594		409	360.059		409	516.766		409	696.406		409	893.254
													410	108.443		410	222.145		410	360.96		410	518.001		410	698.095		410	895.415
													411	108.703		411	222.695		411	361.858		411	519.239		411	699.78		411	897.582
													412	108.964		412	223.248		412	362.755		412	520.472		412	701.468		412	899.749
													413	109.225		413	223.798		413	363.653		413	521.705		413	703.159		413	901.914
													414	109.485		414	224.351		414	364.55		414	522.939		414	704.849		414	904.079
													415	109.746		415	224.906		415	365.449		415	524.175		415	706.538		415	906.257
													416	110.006		416	225.459		416	366.347		416	525.408		416	708.223		416	908.449
													417	110.267		417	226.013		417	367.245		417	526.647		417	709.912		417	910.638
													418	110.527		418	226.567		418	368.142		418	527.887		418	711.6		418	912.824
													419	110.788		419	227.123		419	369.037		419	529.128		419	713.29		419	915.009
													420	111.048		420	227.677		420	369.931		420	530.367		420	714.98		420	917.187
													421	111.309		421	228.231		421	370.821		421	531.61		421	716.676		421	919.38
													422	111.571		422	228.786		422	371.713		422	532.851		422	718.374		422	921.565
													423	111.835		423	229.342		423	372.604		423	534.091		423	720.068		423	923.75
													424	112.099		424	229.898		424	373.497		424	535.33		424	721.763		424	925.927
													425	112.362		425	230.454		425	374.39		425	536.566		425	723.461		425	928.106
													426	112.625		426	231.014		426	375.284		426	537.8		426	725.156		426	930.285
													427	112.888		427	231.572		427	376.181		427	539.039		427	726.855		427	932.458
													428	113.152		428	232.132		428	377.079		428	540.279		428	728.558		428	934.617
													429	113.415		429	232.694		429	377.974		429	541.523		429	730.253		429	936.776
													430	113.68		430	233.256		430	378.87		430	542.766		430	731.95		430	938.933
													431	113.944		431	233.819		431	379.762		431	544.009		431	733.643		431	941.096
													432	114.208		432	234.38		432	380.655		432	545.255		432	735.339		432	943.251
													433	114.473		433	234.942		433	381.55		433	546.499		433	737.034		433	945.406
													434	114.736		434	235.505		434	382.441		434	547.74		434	738.732		434	947.561
													435	115.002		435	236.066		435	383.333		435	548.98		435	740.437		435	949.713
													436	115.266		436	236.629		436	384.228		436	550.217		436	742.144		436	951.864
													437	115.532		437	237.193		437	385.114		437	551.458		437	743.85		437	954.015
													438	115.796		438	237.76		438	386.003		438	552.698		438	745.565		438	956.159
													439	116.06		439	238.325		439	386.893		439	553.936		439	747.276		439	958.309
													440	116.324		440	238.891		440	387.781		440	555.177		440	748.988		440	960.458
													441	116.587		441	239.457		441	388.673		441	556.416		441	750.697		441	962.616
													442	116.85		442	240.023		442	389.565		442	557.653		442	752.4		442	964.772
													443	117.111		443	240.591		443	390.455		443	558.894		443	754.108		443	966.918
													444	117.374		444	241.158		444	391.346		444	560.133		444	755.811		444	969.074
													445	117.636		445	241.727		445	392.235		445	561.371		445	757.515		445	971.226
													446	117.897		446	242.298		446	393.124		446	562.615		446	759.223		446	973.37
													447	118.159		447	242.866		447	394.012		447	563.856		447	760.932		447	975.504
													448	118.421		448	243.435		448	394.903		448	565.091		448	762.641		448	977.653
													449	118.682		449	244.003		449	395.789		449	566.329		449	764.357		449	979.786
													450	118.943		450	244.573		450	396.675		450	567.57		450	766.068		450	981.923
													451	119.204		451	245.143		451	397.561		451	568.816		451	767.785		451	984.053
													452	119.464		452	245.716		452	398.444		452	570.058		452	769.499		452	986.191
													453	119.723		453	246.289		453	399.326		453	571.299		453	771.211		453	988.325
													454	119.983		454	246.865		454	400.208		454	572.538		454	772.922		454	990.457
													455	120.242		455	247.44		455	401.093		455	573.779		455	774.641		455	992.592
													456	120.503		456	248.014		456	401.97		456	575.024		456	776.359		456	994.725
													457	120.761		457	248.592		457	402.849		457	576.27		457	778.074		457	996.867
													458	121.021		458	249.168		458	403.731		458	577.52		458	779.79		458	999.021
													459	121.282		459	249.743		459	404.614		459	578.771		459	781.507		459	1001.17
													460	121.542		460	250.317		460	405.494		460	580.016		460	783.214		460	1003.33
													461	121.802		461	250.892		461	406.375		461	581.265		461	784.923		461	1005.49
													462	122.063		462	251.463		462	407.256		462	582.511		462	786.634		462	1007.66
													463	122.324		463	252.035		463	408.137		463	583.761		463	788.347		463	1009.84
													464	122.584		464	252.61		464	409.015		464	585.012		464	790.057		464	1012.01
													465	122.846		465	253.185		465	409.892		465	586.261		465	791.763		465	1014.17
													466	123.109		466	253.762		466	410.768		466	587.506		466	793.47		466	1016.33
													467	123.37		467	254.338		467	411.643		467	588.751		467	795.186		467	1018.49
													468	123.633		468	254.909		468	412.52		468	589.989		468	796.902		468	1020.65
													469	123.895		469	255.483		469	413.398		469	591.23		469	798.617		469	1022.81
													470	124.158		470	256.056		470	414.276		470	592.47		470	800.33		470	1024.97
													471	124.422		471	256.626		471	415.154		471	593.708		471	802.046		471	1027.13
													472	124.685		472	257.201		472	416.033		472	594.952		472	803.762		472	1029.28
													473	124.946		473	257.774		473	416.91		473	596.195		473	805.48		473	1031.44
													474	125.209		474	258.35		474	417.784		474	597.439		474	807.195		474	1033.6
													475	125.471		475	258.927		475	418.663		475	598.681		475	808.917		475	1035.75
													476	125.733		476	259.503		476	419.542		476	599.923		476	810.643		476	1037.9
													477	125.994		477	260.081		477	420.419		477	601.165		477	812.376		477	1040.06
													478	126.257		478	260.659		478	421.29		478	602.411		478	814.11		478	1042.22
													479	126.519		479	261.232		479	422.165		479	603.655		479	815.842		479	1044.38
													480	126.78		480	261.805		480	423.039		480	604.903		480	817.577		480	1046.54
													481	127.041		481	262.38		481	423.914		481	606.146		481	819.311		481	1048.69
													482	127.302		482	262.954		482	424.786		482	607.393		482	821.05		482	1050.84
													483	127.562		483	263.529		483	425.657		483	608.638		483	822.789		483	1053
													484	127.822		484	264.103		484	426.526		484	609.882		484	824.525		484	1055.15
													485	128.082		485	264.676		485	427.394		485	611.121		485	826.261		485	1057.31
													486	128.344		486	265.249		486	428.263		486	612.365		486	827.993		486	1059.46
													487	128.604		487	265.824		487	429.129		487	613.605		487	829.729		487	1061.61
													488	128.865		488	266.397		488	429.998		488	614.847		488	831.47		488	1063.76
													489	129.126		489	266.971		489	430.865		489	616.091		489	833.207		489	1065.92
													490	129.386		490	267.546		490	431.731		490	617.332		490	834.939		490	1068.07
													491	129.647		491	268.12		491	432.596		491	618.575		491	836.672		491	1070.23
													492	129.908		492	268.691		492	433.464		492	619.814		492	838.408		492	1072.39
													493	130.168		493	269.264		493	434.329		493	621.057		493	840.144		493	1074.55
													494	130.429		494	269.838		494	435.194		494	622.301		494	841.879		494	1076.72
													495	130.69		495	270.413		495	436.063		495	623.545		495	843.615		495	1078.89
													496	130.95		496	270.985		496	436.927		496	624.789		496	845.354		496	1081.06
													497	131.211		497	271.558		497	437.793		497	626.032		497	847.087		497	1083.22
													498	131.472		498	272.129		498	438.655		498	627.274		498	848.82		498	1085.37
													499	131.734		499	272.702		499	439.517		499	628.515		499	850.546		499	1087.53
													500	131.996		500	273.274		500	440.379		500	629.757		500	852.269		500	1089.67
													501	132.256		501	273.846		501	441.236		501	630.996		501	853.997		501	1091.83
													502	132.516		502	274.419		502	442.092		502	632.243		502	855.724		502	1093.98
													503	132.778		503	274.991		503	442.945		503	633.483		503	857.453		503	1096.13
													504	133.041		504	275.562		504	443.804		504	634.721		504	859.186		504	1098.27
													505	133.303		505	276.134		505	444.663		505	635.965		505	860.916		505	1100.42
													506	133.567		506	276.707		506	445.522		506	637.206		506	862.647		506	1102.57
													507	133.83		507	277.281		507	446.38		507	638.452		507	864.376		507	1104.73
													508	134.092		508	277.855		508	447.241		508	639.694		508	866.103		508	1106.88
													509	134.355		509	278.427		509	448.103		509	640.932		509	867.83		509	1109.05
													510	134.615		510	278.996		510	448.963		510	642.174		510	869.551		510	1111.22
													511	134.879		511	279.567		511	449.822		511	643.416		511	871.268		511	1113.39
													512	135.142		512	280.138		512	450.677		512	644.665		512	872.987		512	1115.56
													513	135.404		513	280.707		513	451.535		513	645.912		513	874.71		513	1117.74
													514	135.668		514	281.277		514	452.392		514	647.16		514	876.434		514	1119.91
													515	135.932		515	281.847		515	453.25		515	648.41		515	878.157		515	1122.08
													516	136.197		516	282.418		516	454.107		516	649.654		516	879.877		516	1124.25
													517	136.463		517	282.987		517	454.965		517	650.896		517	881.595		517	1126.42
													518	136.728		518	283.557		518	455.822		518	652.141		518	883.305		518	1128.59
													519	136.994		519	284.128		519	456.679		519	653.392		519	885.017		519	1130.76
													520	137.258		520	284.699		520	457.532		520	654.638		520	886.729		520	1132.92
													521	137.523		521	285.271		521	458.384		521	655.881		521	888.446		521	1135.08
													522	137.79		522	285.842		522	459.236		522	657.128		522	890.156		522	1137.25
													523	138.056		523	286.414		523	460.082		523	658.373		523	891.869		523	1139.41
													524	138.321		524	286.986		524	460.931		524	659.617		524	893.585		524	1141.58
													525	138.585		525	287.556		525	461.779		525	660.864		525	895.307		525	1143.75
													526	138.851		526	288.124		526	462.632		526	662.113		526	897.031		526	1145.93
													527	139.116		527	288.691		527	463.484		527	663.362		527	898.754		527	1148.11
													528	139.38		528	289.258		528	464.339		528	664.61		528	900.479		528	1150.29
													529	139.644		529	289.825		529	465.193		529	665.861		529	902.205		529	1152.47
													530	139.912		530	290.392		530	466.042		530	667.113		530	903.929		530	1154.65
													531	140.178		531	290.96		531	466.889		531	668.361		531	905.656		531	1156.83
													532	140.444		532	291.527		532	467.737		532	669.609		532	907.38		532	1159
													533	140.71		533	292.095		533	468.589		533	670.857		533	909.098		533	1161.18
													534	140.976		534	292.663		534	469.438		534	672.11		534	910.81		534	1163.36
													535	141.241		535	293.233		535	470.289		535	673.357		535	912.525		535	1165.55
													536	141.506		536	293.803		536	471.142		536	674.6		536	914.231		536	1167.74
													537	141.77		537	294.374		537	471.992		537	675.847		537	915.945		537	1169.92
													538	142.036		538	294.943		538	472.844		538	677.093		538	917.665		538	1172.1
													539	142.302		539	295.511		539	473.695		539	678.341		539	919.39		539	1174.28
													540	142.568		540	296.08		540	474.543		540	679.584		540	921.113		540	1176.45
													541	142.836		541	296.651		541	475.391		541	680.826		541	922.841		541	1178.63
													542	143.103		542	297.223		542	476.237		542	682.074		542	924.565		542	1180.79
													543	143.368		543	297.792		543	477.081		543	683.321		543	926.291		543	1182.96
													544	143.636		544	298.363		544	477.922		544	684.561		544	928.018		544	1185.13
													545	143.902		545	298.933		545	478.764		545	685.803		545	929.742		545	1187.31
													546	144.168		546	299.503		546	479.607		546	687.042		546	931.466		546	1189.49
													547	144.435		547	300.073		547	480.449		547	688.278		547	933.19		547	1191.66
													548	144.7		548	300.643		548	481.288		548	689.51		548	934.919		548	1193.85
													549	144.966		549	301.215		549	482.132		549	690.743		549	936.647		549	1196.02
													550	145.232		550	301.785		550	482.974		550	691.975		550	938.375		550	1198.2
													551	145.498		551	302.358		551	483.815		551	693.206		551	940.105		551	1200.38
													552	145.763		552	302.931		552	484.656		552	694.441		552	941.84		552	1202.57
													553	146.027		553	303.505		553	485.498		553	695.674		553	943.574		553	1204.76
													554	146.291		554	304.081		554	486.342		554	696.906		554	945.307		554	1206.95
													555	146.554		555	304.656		555	487.186		555	698.136		555	947.034		555	1209.15
													556	146.819		556	305.229		556	488.026		556	699.367		556	948.776		556	1211.35
													557	147.082		557	305.803		557	488.867		557	700.602		557	950.522		557	1213.55
													558	147.347		558	306.374		558	489.712		558	701.838		558	952.266		558	1215.74
													559	147.611		559	306.945		559	490.558		559	703.073		559	954.013		559	1217.95
													560	147.874		560	307.516		560	491.401		560	704.313		560	955.758		560	1220.14
													561	148.141		561	308.088		561	492.244		561	705.552		561	957.503		561	1222.33
													562	148.405		562	308.658		562	493.088		562	706.792		562	959.247		562	1224.54
													563	148.668		563	309.233		563	493.931		563	708.034		563	960.991		563	1226.73
													564	148.932		564	309.806		564	494.775		564	709.282		564	962.739		564	1228.93
													565	149.197		565	310.381		565	495.62		565	710.527		565	964.478		565	1231.14
													566	149.46		566	310.955		566	496.462		566	711.763		566	966.219		566	1233.34
													567	149.723		567	311.529		567	497.303		567	713.003		567	967.963		567	1235.54
													568	149.985		568	312.103		568	498.144		568	714.245		568	969.711		568	1237.74
													569	150.248		569	312.678		569	498.987		569	715.487		569	971.455		569	1239.94
													570	150.511		570	313.25		570	499.83		570	716.732		570	973.206		570	1242.14
													571	150.775		571	313.822		571	500.674		571	717.979		571	974.95		571	1244.34
													572	151.039		572	314.392		572	501.512		572	719.225		572	976.689		572	1246.53
													573	151.304		573	314.963		573	502.355		573	720.471		573	978.43		573	1248.73
													574	151.566		574	315.534		574	503.197		574	721.715		574	980.176		574	1250.93
													575	151.83		575	316.103		575	504.04		575	722.959		575	981.931		575	1253.12
													576	152.093		576	316.671		576	504.885		576	724.202		576	983.683		576	1255.31
													577	152.355		577	317.242		577	505.728		577	725.448		577	985.441		577	1257.51
													578	152.618		578	317.811		578	506.567		578	726.697		578	987.204		578	1259.7
													579	152.881		579	318.38		579	507.403		579	727.944		579	988.968		579	1261.9
													580	153.143		580	318.952		580	508.243		580	729.185		580	990.739		580	1264.1
													581	153.408		581	319.52		581	509.084		581	730.431		581	992.511		581	1266.31
													582	153.67		582	320.089		582	509.928		582	731.665		582	994.282		582	1268.5
													583	153.934		583	320.661		583	510.768		583	732.903		583	996.052		583	1270.69
													584	154.196		584	321.231		584	511.609		584	734.142		584	997.823		584	1272.88
													585	154.46		585	321.804		585	512.448		585	735.381		585	999.588		585	1275.07
													586	154.723		586	322.374		586	513.29		586	736.62		586	1001.35		586	1277.26
													587	154.985		587	322.945		587	514.13		587	737.86		587	1003.13		587	1279.45
													588	155.248		588	323.514		588	514.966		588	739.098		588	1004.9		588	1281.63
													589	155.511		589	324.082		589	515.804		589	740.336		589	1006.67		589	1283.82
													590	155.775		590	324.649		590	516.642		590	741.569		590	1008.44		590	1286.01
													591	156.041		591	325.214		591	517.479		591	742.807		591	1010.21		591	1288.2
													592	156.304		592	325.778		592	518.315		592	744.042		592	1011.98		592	1290.4
													593	156.568		593	326.343		593	519.149		593	745.28		593	1013.75		593	1292.6
													594	156.831		594	326.908		594	519.984		594	746.518		594	1015.52		594	1294.8
													595	157.094		595	327.473		595	520.818		595	747.752		595	1017.29		595	1297.02
													596	157.357		596	328.04		596	521.654		596	748.983		596	1019.06		596	1299.23
													597	157.619		597	328.605		597	522.493		597	750.217		597	1020.83		597	1301.43
													598	157.883		598	329.17		598	523.333		598	751.456		598	1022.6		598	1303.62
													599	158.145		599	329.736		599	524.173		599	752.695		599	1024.37		599	1305.81
													600	158.409		600	330.301		600	525.013		600	753.934		600	1026.13		600	1308
													601	158.673		601	330.865		601	525.854		601	755.167		601	1027.9		601	1310.19
													602	158.935		602	331.43		602	526.693		602	756.409		602	1029.67		602	1312.38
													603	159.198		603	331.997		603	527.531		603	757.649		603	1031.44		603	1314.56
													604	159.463		604	332.564		604	528.367		604	758.889		604	1033.22		604	1316.75
													605	159.726		605	333.131		605	529.201		605	760.128		605	1035		605	1318.95
													606	159.991		606	333.696		606	530.036		606	761.371		606	1036.78		606	1321.13
													607	160.253		607	334.264		607	530.871		607	762.608		607	1038.56		607	1323.3
													608	160.517		608	334.832		608	531.709		608	763.846		608	1040.35		608	1325.49
													609	160.781		609	335.401		609	532.543		609	765.082		609	1042.13		609	1327.67
													610	161.045		610	335.967		610	533.38		610	766.32		610	1043.93		610	1329.86
													611	161.307		611	336.535		611	534.219		611	767.558		611	1045.72		611	1332.04
													612	161.571		612	337.102		612	535.054		612	768.797		612	1047.5		612	1334.22
													613	161.835		613	337.668		613	535.887		613	770.032		613	1049.29		613	1336.4
													614	162.099		614	338.233		614	536.723		614	771.267		614	1051.08		614	1338.58
													615	162.362		615	338.798		615	537.562		615	772.5		615	1052.86		615	1340.77
													616	162.628		616	339.365		616	538.398		616	773.737		616	1054.65		616	1342.96
													617	162.891		617	339.931		617	539.234		617	774.976		617	1056.44		617	1345.15
													618	163.154		618	340.496		618	540.067		618	776.214		618	1058.23		618	1347.35
													619	163.419		619	341.06		619	540.901		619	777.461		619	1060.02		619	1349.54
													620	163.68		620	341.626		620	541.736		620	778.705		620	1061.81		620	1351.73
													621	163.944		621	342.192		621	542.571		621	779.944		621	1063.59		621	1353.92
													622	164.206		622	342.756		622	543.401		622	781.189		622	1065.37		622	1356.11
													623	164.467		623	343.317		623	544.235		623	782.437		623	1067.16		623	1358.31
													624	164.729		624	343.88		624	545.064		624	783.678		624	1068.95		624	1360.5
													625	164.989		625	344.444		625	545.896		625	784.919		625	1070.74		625	1362.69
													626	165.25		626	345.007		626	546.726		626	786.161		626	1072.54		626	1364.88
													627	165.511		627	345.57		627	547.554		627	787.408		627	1074.35		627	1367.08
													628	165.773		628	346.132		628	548.38		628	788.653		628	1076.15		628	1369.27
													629	166.035		629	346.693		629	549.207		629	789.905		629	1077.95		629	1371.47
													630	166.296		630	347.252		630	550.033		630	791.155		630	1079.75		630	1373.66
													631	166.556		631	347.811		631	550.86		631	792.404		631	1081.56		631	1375.86
													632	166.818		632	348.37		632	551.687		632	793.656		632	1083.36		632	1378.05
													633	167.079		633	348.93		633	552.518		633	794.91		633	1085.16		633	1380.25
													634	167.337		634	349.487		634	553.349		634	796.163		634	1086.96		634	1382.45
													635	167.599		635	350.045		635	554.181		635	797.421		635	1088.76		635	1384.66
													636	167.859		636	350.602		636	555.013		636	798.672		636	1090.56		636	1386.85
													637	168.119		637	351.164		637	555.845		637	799.924		637	1092.35		637	1389.05
													638	168.38		638	351.724		638	556.677		638	801.173		638	1094.14		638	1391.24
													639	168.643		639	352.285		639	557.508		639	802.427		639	1095.94		639	1393.43
													640	168.904		640	352.844		640	558.339		640	803.678		640	1097.73		640	1395.61
													641	169.164		641	353.403		641	559.165		641	804.928		641	1099.52		641	1397.79
													642	169.427		642	353.963		642	559.997		642	806.181		642	1101.31		642	1399.97
													643	169.688		643	354.524		643	560.829		643	807.426		643	1103.11		643	1402.15
													644	169.95		644	355.084		644	561.659		644	808.675		644	1104.9		644	1404.32
													645	170.212		645	355.644		645	562.486		645	809.929		645	1106.69		645	1406.5
													646	170.475		646	356.205		646	563.313		646	811.186		646	1108.49		646	1408.68
													647	170.74		647	356.766		647	564.141		647	812.441		647	1110.28		647	1410.85
													648	171.005		648	357.327		648	564.971		648	813.697		648	1112.07		648	1413.03
													649	171.27		649	357.889		649	565.803		649	814.954		649	1113.86		649	1415.22
													650	171.534		650	358.45		650	566.633		650	816.206		650	1115.65		650	1417.4
													651	171.799		651	359.011		651	567.463		651	817.46		651	1117.44		651	1419.58
													652	172.066		652	359.573		652	568.291		652	818.714		652	1119.22		652	1421.75
													653	172.331		653	360.136		653	569.118		653	819.974		653	1121		653	1423.92
													654	172.597		654	360.698		654	569.945		654	821.238		654	1122.78		654	1426.09
													655	172.862		655	361.262		655	570.773		655	822.5		655	1124.56		655	1428.25
													656	173.126		656	361.825		656	571.599		656	823.761		656	1126.33		656	1430.42
													657	173.391		657	362.389		657	572.426		657	825.028		657	1128.11		657	1432.57
													658	173.656		658	362.954		658	573.252		658	826.292		658	1129.9		658	1434.74
													659	173.92		659	363.518		659	574.076		659	827.556		659	1131.68		659	1436.91
													660	174.187		660	364.081		660	574.897		660	828.821		660	1133.47		660	1439.08
													661	174.452		661	364.644		661	575.721		661	830.082		661	1135.24		661	1441.25
													662	174.718		662	365.207		662	576.545		662	831.347		662	1137.03		662	1443.42
													663	174.987		663	365.772		663	577.37		663	832.612		663	1138.83		663	1445.6
													664	175.254		664	366.333		664	578.195		664	833.876		664	1140.61		664	1447.77
													665	175.523		665	366.895		665	579.02		665	835.139		665	1142.41		665	1449.94
													666	175.791		666	367.457		666	579.842		666	836.409		666	1144.2		666	1452.1
													667	176.058		667	368.02		667	580.668		667	837.686		667	1145.99		667	1454.27
													668	176.324		668	368.584		668	581.491		668	838.966		668	1147.78		668	1456.44
													669	176.593		669	369.146		669	582.314		669	840.246		669	1149.57		669	1458.61
													670	176.861		670	369.709		670	583.134		670	841.523		670	1151.38		670	1460.78
													671	177.13		671	370.274		671	583.954		671	842.802		671	1153.18		671	1462.95
													672	177.4		672	370.839		672	584.775		672	844.077		672	1154.97		672	1465.12
													673	177.668		673	371.403		673	585.595		673	845.354		673	1156.76		673	1467.29
													674	177.938		674	371.968		674	586.42		674	846.632		674	1158.56		674	1469.45
													675	178.207		675	372.534		675	587.247		675	847.91		675	1160.35		675	1471.61
													676	178.477		676	373.099		676	588.075		676	849.185		676	1162.14		676	1473.78
													677	178.746		677	373.665		677	588.904		677	850.46		677	1163.93		677	1475.93
													678	179.015		678	374.228		678	589.732		678	851.73		678	1165.72		678	1478.09
													679	179.284		679	374.79		679	590.564		679	852.997		679	1167.51		679	1480.24
													680	179.553		680	375.35		680	591.392		680	854.263		680	1169.29		680	1482.39
													681	179.823		681	375.912		681	592.223		681	855.534		681	1171.08		681	1484.56
													682	180.09		682	376.473		682	593.053		682	856.805		682	1172.87		682	1486.74
													683	180.357		683	377.034		683	593.877		683	858.078		683	1174.65		683	1488.92
													684	180.627		684	377.593		684	594.704		684	859.355		684	1176.43		684	1491.09
													685	180.895		685	378.151		685	595.531		685	860.634		685	1178.2		685	1493.25
													686	181.161		686	378.711		686	596.355		686	861.91		686	1179.98		686	1495.42
													687	181.429		687	379.27		687	597.183		687	863.18		687	1181.75		687	1497.59
													688	181.698		688	379.832		688	598.007		688	864.447		688	1183.54		688	1499.76
													689	181.966		689	380.394		689	598.832		689	865.711		689	1185.32		689	1501.93
													690	182.235		690	380.956		690	599.655		690	866.976		690	1187.1		690	1504.11
													691	182.502		691	381.515		691	600.481		691	868.239		691	1188.87		691	1506.27
													692	182.769		692	382.074		692	601.306		692	869.503		692	1190.65		692	1508.43
													693	183.037		693	382.634		693	602.13		693	870.77		693	1192.43		693	1510.59
													694	183.305		694	383.193		694	602.954		694	872.039		694	1194.22		694	1512.74
													695	183.574		695	383.753		695	603.778		695	873.305		695	1196		695	1514.91
													696	183.842		696	384.314		696	604.595		696	874.574		696	1197.77		696	1517.06
													697	184.109		697	384.876		697	605.407		697	875.844		697	1199.56		697	1519.22
													698	184.377		698	385.436		698	606.221		698	877.118		698	1201.34		698	1521.38
													699	184.643		699	385.996		699	607.034		699	878.391		699	1203.13		699	1523.53
													700	184.908		700	386.556		700	607.847		700	879.665		700	1204.92		700	1525.68
													701	185.173		701	387.117		701	608.661		701	880.941		701	1206.7		701	1527.83
													702	185.437		702	387.675		702	609.475		702	882.224		702	1208.48		702	1529.99
													703	185.703		703	388.232		703	610.285		703	883.505		703	1210.27		703	1532.14
													704	185.968		704	388.791		704	611.098		704	884.781		704	1212.04		704	1534.31
													705	186.235		705	389.351		705	611.912		705	886.061		705	1213.82		705	1536.47
													706	186.501		706	389.911		706	612.726		706	887.342		706	1215.59		706	1538.63
													707	186.765		707	390.471		707	613.537		707	888.622		707	1217.36		707	1540.8
													708	187.03		708	391.031		708	614.348		708	889.904		708	1219.12		708	1542.97
													709	187.295		709	391.593		709	615.158		709	891.185		709	1220.89		709	1545.15
													710	187.56		710	392.152		710	615.967		710	892.462		710	1222.66		710	1547.32
													711	187.828		711	392.71		711	616.781		711	893.738		711	1224.42		711	1549.5
													712	188.093		712	393.27		712	617.594		712	895.009		712	1226.19		712	1551.67
													713	188.357		713	393.831		713	618.409		713	896.279		713	1227.96		713	1553.85
													714	188.621		714	394.389		714	619.218		714	897.543		714	1229.73		714	1556.05
													715	188.885		715	394.947		715	620.031		715	898.81		715	1231.5		715	1558.24
													716	189.151		716	395.502		716	620.837		716	900.082		716	1233.26		716	1560.45
													717	189.417		717	396.057		717	621.645		717	901.35		717	1235.04		717	1562.65
													718	189.685		718	396.612		718	622.454		718	902.618		718	1236.82		718	1564.86
													719	189.952		719	397.168		719	623.255		719	903.882		719	1238.59		719	1567.06
													720	190.219		720	397.722		720	624.057		720	905.146		720	1240.36		720	1569.26
													721	190.487		721	398.276		721	624.856		721	906.417		721	1242.13		721	1571.47
													722	190.755		722	398.825		722	625.658		722	907.685		722	1243.9		722	1573.68
													723	191.023		723	399.372		723	626.457		723	908.954		723	1245.66		723	1575.89
													724	191.291		724	399.919		724	627.255		724	910.226		724	1247.43		724	1578.1
													725	191.559		725	400.466		725	628.053		725	911.494		725	1249.18		725	1580.33
													726	191.825		726	401.009		726	628.856		726	912.765		726	1250.94		726	1582.55
													727	192.092		727	401.557		727	629.655		727	914.035		727	1252.69		727	1584.78
													728	192.359		728	402.101		728	630.459		728	915.312		728	1254.45		728	1587
													729	192.625		729	402.646		729	631.261		729	916.591		729	1256.2		729	1589.22
													730	192.891		730	403.191		730	632.063		730	917.868		730	1257.95		730	1591.43
													731	193.158		731	403.737		731	632.868		731	919.149		731	1259.7		731	1593.64
													732	193.423		732	404.281		732	633.676		732	920.426		732	1261.46		732	1595.86
													733	193.687		733	404.828		733	634.478		733	921.702		733	1263.21		733	1598.07
													734	193.952		734	405.375		734	635.279		734	922.987		734	1264.96		734	1600.31
													735	194.217		735	405.919		735	636.081		735	924.263		735	1266.7		735	1602.54
													736	194.48		736	406.465		736	636.882		736	925.542		736	1268.45		736	1604.77
													737	194.743		737	407.014		737	637.688		737	926.823		737	1270.2		737	1607
													738	195.007		738	407.562		738	638.493		738	928.105		738	1271.94		738	1609.24
													739	195.27		739	408.11		739	639.297		739	929.394		739	1273.69		739	1611.47
													740	195.533		740	408.657		740	640.105		740	930.678		740	1275.44		740	1613.71
													741	195.797		741	409.205		741	640.912		741	931.962		741	1277.19		741	1615.95
													742	196.06		742	409.754		742	641.718		742	933.245		742	1278.95		742	1618.19
													743	196.325		743	410.304		743	642.526		743	934.533		743	1280.7		743	1620.43
													744	196.59		744	410.854		744	643.333		744	935.812		744	1282.45		744	1622.66
													745	196.853		745	411.402		745	644.137		745	937.091		745	1284.2		745	1624.9
													746	197.116		746	411.948		746	644.941		746	938.368		746	1285.97		746	1627.12
													747	197.379		747	412.497		747	645.752		747	939.648		747	1287.73		747	1629.36
													748	197.643		748	413.043		748	646.563		748	940.93		748	1289.48		748	1631.59
													749	197.907		749	413.591		749	647.373		749	942.209		749	1291.23		749	1633.82
													750	198.167		750	414.139		750	648.177		750	943.49		750	1292.99		750	1636.04
													751	198.43		751	414.686		751	648.985		751	944.777		751	1294.75		751	1638.26
													752	198.694		752	415.23		752	649.796		752	946.066		752	1296.52		752	1640.48
													753	198.958		753	415.771		753	650.603		753	947.347		753	1298.28		753	1642.7
													754	199.22		754	416.316		754	651.415		754	948.625		754	1300.04		754	1644.92
													755	199.484		755	416.861		755	652.221		755	949.906		755	1301.81		755	1647.15
													756	199.746		756	417.405		756	653.03		756	951.188		756	1303.58		756	1649.39
													757	200.01		757	417.946		757	653.843		757	952.466		757	1305.34		757	1651.61
													758	200.273		758	418.486		758	654.653		758	953.747		758	1307.1		758	1653.82
													759	200.534		759	419.031		759	655.46		759	955.028		759	1308.87		759	1656.04
													760	200.794		760	419.577		760	656.266		760	956.312		760	1310.63		760	1658.27
													761	201.053		761	420.12		761	657.076		761	957.594		761	1312.39		761	1660.48
													762	201.312		762	420.662		762	657.889		762	958.885		762	1314.15		762	1662.7
													763	201.572		763	421.203		763	658.699		763	960.179		763	1315.91		763	1664.91
													764	201.83		764	421.747		764	659.507		764	961.477		764	1317.67		764	1667.12
													765	202.089		765	422.289		765	660.314		765	962.774		765	1319.44		765	1669.33
													766	202.348		766	422.832		766	661.122		766	964.065		766	1321.21		766	1671.55
													767	202.609		767	423.372		767	661.932		767	965.359		767	1322.97		767	1673.76
													768	202.866		768	423.912		768	662.745		768	966.656		768	1324.74		768	1675.98
													769	203.123		769	424.451		769	663.561		769	967.958		769	1326.51		769	1678.19
													770	203.38		770	424.99		770	664.376		770	969.258		770	1328.28		770	1680.4
													771	203.636		771	425.529		771	665.192		771	970.563		771	1330.05		771	1682.61
													772	203.893		772	426.067		772	666.006		772	971.86		772	1331.83		772	1684.82
													773	204.15		773	426.609		773	666.819		773	973.165		773	1333.61		773	1687.02
													774	204.406		774	427.15		774	667.636		774	974.467		774	1335.39		774	1689.22
													775	204.661		775	427.688		775	668.455		775	975.776		775	1337.16		775	1691.43
													776	204.916		776	428.229		776	669.279		776	977.081		776	1338.94		776	1693.65
													777	205.171		777	428.769		777	670.101		777	978.389		777	1340.72		777	1695.87
													778	205.426		778	429.309		778	670.927		778	979.697		778	1342.5		778	1698.1
													779	205.681		779	429.851		779	671.753		779	981.004		779	1344.28		779	1700.32
													780	205.935		780	430.395		780	672.574		780	982.32		780	1346.06		780	1702.54
													781	206.19		781	430.942		781	673.399		781	983.63		781	1347.83		781	1704.77
													782	206.446		782	431.488		782	674.223		782	984.938		782	1349.62		782	1707.01
													783	206.701		783	432.034		783	675.046		783	986.246		783	1351.4		783	1709.24
													784	206.957		784	432.58		784	675.867		784	987.558		784	1353.18		784	1711.49
													785	207.213		785	433.123		785	676.687		785	988.871		785	1354.96		785	1713.75
													786	207.47		786	433.667		786	677.508		786	990.181		786	1356.74		786	1716
													787	207.726		787	434.209		787	678.325		787	991.49		787	1358.53		787	1718.26
													788	207.978		788	434.752		788	679.147		788	992.803		788	1360.31		788	1720.52
													789	208.231		789	435.295		789	679.968		789	994.12		789	1362.1		789	1722.78
													790	208.486		790	435.835		790	680.785		790	995.44		790	1363.88		790	1725.02
													791	208.739		791	436.377		791	681.606		791	996.753		791	1365.67		791	1727.26
													792	208.997		792	436.918		792	682.427		792	998.063		792	1367.46		792	1729.52
													793	209.253		793	437.463		793	683.247		793	999.376		793	1369.24		793	1731.77
													794	209.512		794	438.005		794	684.067		794	1000.69		794	1371.02		794	1734.02
													795	209.769		795	438.548		795	684.887		795	1001.99		795	1372.8		795	1736.28
													796	210.027		796	439.09		796	685.707		796	1003.3		796	1374.58		796	1738.54
													797	210.284		797	439.63		797	686.532		797	1004.6		797	1376.36		797	1740.79
													798	210.54		798	440.175		798	687.359		798	1005.91		798	1378.15		798	1743.03
													799	210.799		799	440.72		799	688.186		799	1007.22		799	1379.93		799	1745.27
													800	211.056		800	441.264		800	689.012		800	1008.53		800	1381.71		800	1747.51
													801	211.312		801	441.809		801	689.842		801	1009.84		801	1383.49		801	1749.75
													802	211.571		802	442.354		802	690.673		802	1011.15		802	1385.27		802	1752
													803	211.831		803	442.899		803	691.501		803	1012.47		803	1387.05		803	1754.24
													804	212.09		804	443.442		804	692.327		804	1013.78		804	1388.83		804	1756.49
													805	212.351		805	443.987		805	693.155		805	1015.1		805	1390.61		805	1758.74
													806	212.609		806	444.535		806	693.98		806	1016.41		806	1392.39		806	1760.99
													807	212.868		807	445.08		807	694.808		807	1017.73		807	1394.16		807	1763.22
													808	213.128		808	445.625		808	695.637		808	1019.06		808	1395.93		808	1765.46
													809	213.388		809	446.17		809	696.47		809	1020.4		809	1397.71		809	1767.72
													810	213.648		810	446.714		810	697.305		810	1021.73		810	1399.49		810	1769.96
													811	213.908		811	447.261		811	698.144		811	1023.05		811	1401.26		811	1772.21
													812	214.168		812	447.802		812	698.986		812	1024.38		812	1403.04		812	1774.46
													813	214.428		813	448.349		813	699.827		813	1025.71		813	1404.83		813	1776.7
													814	214.688		814	448.896		814	700.661		814	1027.04		814	1406.62		814	1778.93
													815	214.948		815	449.443		815	701.499		815	1028.37		815	1408.41		815	1781.17
													816	215.211		816	449.992		816	702.334		816	1029.71		816	1410.2		816	1783.4
													817	215.473		817	450.535		817	703.173		817	1031.03		817	1411.99		817	1785.64
													818	215.735		818	451.08		818	704.004		818	1032.36		818	1413.76		818	1787.88
													819	215.997		819	451.627		819	704.833		819	1033.69		819	1415.54		819	1790.13
													820	216.259		820	452.171		820	705.663		820	1035.02		820	1417.32		820	1792.37
													821	216.522		821	452.714		821	706.497		821	1036.35		821	1419.1		821	1794.62
													822	216.784		822	453.254		822	707.327		822	1037.68		822	1420.88		822	1796.86
													823	217.046		823	453.795		823	708.154		823	1039		823	1422.65		823	1799.1
													824	217.307		824	454.336		824	708.986		824	1040.33		824	1424.43		824	1801.34
													825	217.57		825	454.872		825	709.819		825	1041.64		825	1426.21		825	1803.57
													826	217.835		826	455.408		826	710.651		826	1042.96		826	1427.99		826	1805.8
													827	218.098		827	455.946		827	711.485		827	1044.27		827	1429.78		827	1808.02
													828	218.359		828	456.484		828	712.317		828	1045.58		828	1431.57		828	1810.23
													829	218.619		829	457.023		829	713.15		829	1046.89		829	1433.35		829	1812.45
													830	218.881		830	457.559		830	713.983		830	1048.2		830	1435.14		830	1814.66
													831	219.141		831	458.092		831	714.813		831	1049.5		831	1436.93		831	1816.88
													832	219.4		832	458.623		832	715.641		832	1050.81		832	1438.71		832	1819.11
													833	219.659		833	459.158		833	716.471		833	1052.12		833	1440.5		833	1821.32
													834	219.919		834	459.695		834	717.298		834	1053.43		834	1442.28		834	1823.53
													835	220.182		835	460.23		835	718.13		835	1054.73		835	1444.08		835	1825.73
													836	220.444		836	460.77		836	718.964		836	1056.03		836	1445.87		836	1827.95
													837	220.704		837	461.307		837	719.799		837	1057.33		837	1447.67		837	1830.17
													838	220.963		838	461.842		838	720.632		838	1058.64		838	1449.46		838	1832.39
													839	221.225		839	462.378		839	721.47		839	1059.95		839	1451.25		839	1834.62
													840	221.487		840	462.916		840	722.309		840	1061.25		840	1453.05		840	1836.84
													841	221.748		841	463.451		841	723.149		841	1062.56		841	1454.83		841	1839.07
													842	222.011		842	463.985		842	723.992		842	1063.86		842	1456.62		842	1841.31
													843	222.273		843	464.517		843	724.836		843	1065.17		843	1458.39		843	1843.54
													844	222.535		844	465.05		844	725.678		844	1066.48		844	1460.17		844	1845.77
													845	222.795		845	465.582		845	726.519		845	1067.8		845	1461.93		845	1848.01
													846	223.056		846	466.115		846	727.36		846	1069.11		846	1463.71		846	1850.25
													847	223.319		847	466.645		847	728.194		847	1070.41		847	1465.48		847	1852.47
													848	223.579		848	467.173		848	729.033		848	1071.71		848	1467.25		848	1854.72
													849	223.84		849	467.703		849	729.877		849	1073.01		849	1469.02		849	1856.94
													850	224.101		850	468.231		850	730.72		850	1074.31		850	1470.78		850	1859.17
													851	224.362		851	468.759		851	731.563		851	1075.61		851	1472.55		851	1861.4
													852	224.62		852	469.286		852	732.401		852	1076.91		852	1474.32		852	1863.61
													853	224.881		853	469.814		853	733.241		853	1078.2		853	1476.09		853	1865.82
													854	225.14		854	470.34		854	734.079		854	1079.5		854	1477.87		854	1868.02
													855	225.401		855	470.866		855	734.924		855	1080.81		855	1479.64		855	1870.23
													856	225.661		856	471.389		856	735.764		856	1082.1		856	1481.4		856	1872.44
													857	225.921		857	471.914		857	736.607		857	1083.39		857	1483.15		857	1874.65
													858	226.182		858	472.438		858	737.446		858	1084.69		858	1484.91		858	1876.85
													859	226.443		859	472.958		859	738.282		859	1085.98		859	1486.67		859	1879.05
													860	226.703		860	473.481		860	739.117		860	1087.27		860	1488.44		860	1881.25
													861	226.964		861	474.002		861	739.957		861	1088.57		861	1490.22		861	1883.45
													862	227.223		862	474.523		862	740.798		862	1089.86		862	1491.99		862	1885.66
													863	227.482		863	475.044		863	741.642		863	1091.15		863	1493.77		863	1887.87
													864	227.742		864	475.566		864	742.481		864	1092.44		864	1495.53		864	1890.1
													865	228.001		865	476.086		865	743.323		865	1093.73		865	1497.31		865	1892.32
													866	228.26		866	476.608		866	744.162		866	1095.02		866	1499.08		866	1894.54
													867	228.521		867	477.132		867	745		867	1096.31		867	1500.84		867	1896.76
													868	228.782		868	477.656		868	745.838		868	1097.6		868	1502.6		868	1898.98
													869	229.042		869	478.177		869	746.674		869	1098.88		869	1504.35		869	1901.2
													870	229.304		870	478.698		870	747.508		870	1100.17		870	1506.09		870	1903.41
													871	229.566		871	479.219		871	748.341		871	1101.46		871	1507.85		871	1905.62
													872	229.827		872	479.74		872	749.172		872	1102.75		872	1509.6		872	1907.84
													873	230.087		873	480.262		873	750.001		873	1104.02		873	1511.35		873	1910.05
													874	230.345		874	480.787		874	750.831		874	1105.31		874	1513.09		874	1912.26
													875	230.604		875	481.312		875	751.661		875	1106.59		875	1514.84		875	1914.47
													876	230.864		876	481.838		876	752.488		876	1107.87		876	1516.57		876	1916.68
													877	231.123		877	482.367		877	753.313		877	1109.15		877	1518.3		877	1918.89
													878	231.381		878	482.895		878	754.138		878	1110.43		878	1520.03		878	1921.09
													879	231.642		879	483.424		879	754.964		879	1111.71		879	1521.76		879	1923.27
													880	231.902		880	483.95		880	755.787		880	1112.98		880	1523.48		880	1925.47
													881	232.162		881	484.477		881	756.61		881	1114.26		881	1525.2		881	1927.67
													882	232.421		882	485.003		882	757.433		882	1115.52		882	1526.92		882	1929.88
													883	232.679		883	485.532		883	758.253		883	1116.78		883	1528.65		883	1932.1
													884	232.938		884	486.06		884	759.082		884	1118.03		884	1530.37		884	1934.33
													885	233.199		885	486.587		885	759.909		885	1119.28		885	1532.09		885	1936.55
													886	233.459		886	487.112		886	760.736		886	1120.54		886	1533.81		886	1938.78
													887	233.719		887	487.641		887	761.571		887	1121.79		887	1535.53		887	1941
													888	233.98		888	488.168		888	762.398		888	1123.05		888	1537.24		888	1943.2
													889	234.243		889	488.693		889	763.228		889	1124.3		889	1538.97		889	1945.41
													890	234.505		890	489.218		890	764.058		890	1125.56		890	1540.69		890	1947.61
													891	234.767		891	489.746		891	764.885		891	1126.82		891	1542.41		891	1949.82
													892	235.03		892	490.271		892	765.715		892	1128.07		892	1544.14		892	1952.04
													893	235.294		893	490.797		893	766.547		893	1129.32		893	1545.86		893	1954.26
													894	235.559		894	491.323		894	767.379		894	1130.57		894	1547.6		894	1956.48
													895	235.824		895	491.849		895	768.21		895	1131.81		895	1549.33		895	1958.7
													896	236.09		896	492.376		896	769.04		896	1133.06		896	1551.06		896	1960.93
													897	236.357		897	492.904		897	769.866		897	1134.3		897	1552.79		897	1963.17
													898	236.623		898	493.435		898	770.689		898	1135.54		898	1554.53		898	1965.39
													899	236.888		899	493.963		899	771.512		899	1136.78		899	1556.27		899	1967.63
													900	237.153		900	494.493		900	772.336		900	1138.02		900	1558.01		900	1969.88
													901	237.416		901	495.02		901	773.166		901	1139.26		901	1559.75		901	1972.12
													902	237.682		902	495.555		902	773.985		902	1140.5		902	1561.49		902	1974.37
													903	237.95		903	496.091		903	774.813		903	1141.74		903	1563.22		903	1976.61
													904	238.216		904	496.627		904	775.643		904	1142.98		904	1564.96		904	1978.86
													905	238.479		905	497.164		905	776.473		905	1144.23		905	1566.7		905	1981.1
													906	238.744		906	497.695		906	777.302		906	1145.48		906	1568.44		906	1983.34
													907	239.007		907	498.229		907	778.13		907	1146.73		907	1570.19		907	1985.6
													908	239.269		908	498.76		908	778.954		908	1147.97		908	1571.93		908	1987.84
													909	239.533		909	499.29		909	779.78		909	1149.22		909	1573.67		909	1990.08
													910	239.796		910	499.824		910	780.604		910	1150.46		910	1575.41		910	1992.3
													911	240.059		911	500.358		911	781.427		911	1151.71		911	1577.15		911	1994.52
													912	240.323		912	500.89		912	782.247		912	1152.96		912	1578.9		912	1996.74
													913	240.587		913	501.424		913	783.061		913	1154.2		913	1580.64		913	1998.95
													914	240.852		914	501.957		914	783.874		914	1155.44		914	1582.38		914	2001.17
													915	241.116		915	502.489		915	784.688		915	1156.68		915	1584.12		915	2003.4
													916	241.382		916	503.022		916	785.501		916	1157.92		916	1585.86		916	2005.62
													917	241.649		917	503.555		917	786.313		917	1159.17		917	1587.59		917	2007.83
													918	241.914		918	504.091		918	787.121		918	1160.42		918	1589.33		918	2010.04
													919	242.18		919	504.624		919	787.934		919	1161.68		919	1591.07		919	2012.26
													920	242.446		920	505.157		920	788.742		920	1162.94		920	1592.8		920	2014.47
													921	242.711		921	505.692		921	789.548		921	1164.21		921	1594.53		921	2016.69
													922	242.976		922	506.229		922	790.361		922	1165.48		922	1596.27		922	2018.91
													923	243.239		923	506.764		923	791.185		923	1166.74		923	1598		923	2021.12
													924	243.501		924	507.302		924	792.001		924	1168.01		924	1599.74		924	2023.35
													925	243.762		925	507.837		925	792.819		925	1169.27		925	1601.47		925	2025.58
													926	244.023		926	508.374		926	793.629		926	1170.52		926	1603.21		926	2027.8
													927	244.285		927	508.913		927	794.438		927	1171.78		927	1604.94		927	2030.01
													928	244.547		928	509.451		928	795.251		928	1173.04		928	1606.67		928	2032.23
													929	244.81		929	509.991		929	796.06		929	1174.29		929	1608.41		929	2034.45
													930	245.071		930	510.531		930	796.87		930	1175.54		930	1610.14		930	2036.66
													931	245.335		931	511.068		931	797.682		931	1176.8		931	1611.88		931	2038.89
													932	245.599		932	511.609		932	798.489		932	1178.06		932	1613.61		932	2041.11
													933	245.863		933	512.148		933	799.301		933	1179.31		933	1615.34		933	2043.32
													934	246.128		934	512.688		934	800.112		934	1180.58		934	1617.05		934	2045.53
													935	246.393		935	513.226		935	800.921		935	1181.85		935	1618.77		935	2047.73
													936	246.657		936	513.766		936	801.729		936	1183.12		936	1620.49		936	2049.94
													937	246.921		937	514.309		937	802.54		937	1184.39		937	1622.21		937	2052.15
													938	247.185		938	514.85		938	803.346		938	1185.67		938	1623.92		938	2054.35
													939	247.448		939	515.394		939	804.151		939	1186.95		939	1625.65		939	2056.58
													940	247.711		940	515.932		940	804.949		940	1188.23		940	1627.36		940	2058.82
													941	247.974		941	516.47		941	805.753		941	1189.52		941	1629.09		941	2061.06
													942	248.238		942	517.007		942	806.551		942	1190.81		942	1630.81		942	2063.3
													943	248.503		943	517.544		943	807.35		943	1192.1		943	1632.53		943	2065.54
													944	248.767		944	518.082		944	808.147		944	1193.39		944	1634.24		944	2067.79
													945	249.031		945	518.62		945	808.947		945	1194.67		945	1635.96		945	2070.03
													946	249.294		946	519.162		946	809.745		946	1195.96		946	1637.68		946	2072.27
													947	249.557		947	519.7		947	810.547		947	1197.24		947	1639.39		947	2074.51
													948	249.82		948	520.242		948	811.35		948	1198.52		948	1641.09		948	2076.76
													949	250.083		949	520.783		949	812.15		949	1199.8		949	1642.78		949	2079
													950	250.347		950	521.323		950	812.956		950	1201.08		950	1644.48		950	2081.23
													951	250.61		951	521.862		951	813.755		951	1202.36		951	1646.19		951	2083.47
													952	250.872		952	522.405		952	814.562		952	1203.64		952	1647.89		952	2085.7
													953	251.135		953	522.946		953	815.363		953	1204.93		953	1649.61		953	2087.93
													954	251.396		954	523.488		954	816.161		954	1206.21		954	1651.34		954	2090.17
													955	251.659		955	524.024		955	816.96		955	1207.49		955	1653.06		955	2092.41
													956	251.92		956	524.56		956	817.754		956	1208.76		956	1654.78		956	2094.66
													957	252.183		957	525.097		957	818.547		957	1210.03		957	1656.5		957	2096.9
													958	252.446		958	525.632		958	819.341		958	1211.32		958	1658.23		958	2099.14
													959	252.707		959	526.164		959	820.142		959	1212.61		959	1659.96		959	2101.38
													960	252.968		960	526.697		960	820.939		960	1213.9		960	1661.7		960	2103.61
													961	253.228		961	527.234		961	821.737		961	1215.18		961	1663.43		961	2105.85
													962	253.488		962	527.771		962	822.542		962	1216.46		962	1665.18		962	2108.1
													963	253.749		963	528.306		963	823.348		963	1217.73		963	1666.92		963	2110.34
													964	254.01		964	528.843		964	824.152		964	1219.02		964	1668.67		964	2112.59
													965	254.269		965	529.379		965	824.955		965	1220.3		965	1670.41		965	2114.82
													966	254.529		966	529.918		966	825.757		966	1221.57		966	1672.16		966	2117.08
													967	254.789		967	530.455		967	826.555		967	1222.86		967	1673.91		967	2119.34
													968	255.047		968	530.99		968	827.36		968	1224.14		968	1675.67		968	2121.6
													969	255.304		969	531.527		969	828.169		969	1225.42		969	1677.43		969	2123.85
													970	255.561		970	532.062		970	828.979		970	1226.7		970	1679.2		970	2126.11
													971	255.816		971	532.601		971	829.789		971	1227.98		971	1680.97		971	2128.37
													972	256.073		972	533.138		972	830.604		972	1229.26		972	1682.73		972	2130.63
													973	256.329		973	533.672		973	831.421		973	1230.53		973	1684.5		973	2132.89
													974	256.584		974	534.209		974	832.239		974	1231.81		974	1686.27		974	2135.15
													975	256.836		975	534.742		975	833.048		975	1233.09		975	1688.04		975	2137.4
													976	257.088		976	535.271		976	833.856		976	1234.38		976	1689.8		976	2139.66
													977	257.344		977	535.803		977	834.667		977	1235.66		977	1691.57		977	2141.92
													978	257.598		978	536.334		978	835.483		978	1236.95		978	1693.34		978	2144.18
													979	257.852		979	536.866		979	836.304		979	1238.23		979	1695.09		979	2146.44
													980	258.107		980	537.392		980	837.131		980	1239.52		980	1696.84		980	2148.71
													981	258.362		981	537.922		981	837.956		981	1240.8		981	1698.59		981	2150.99
													982	258.618		982	538.452		982	838.785		982	1242.09		982	1700.35		982	2153.27
													983	258.873		983	538.982		983	839.612		983	1243.37		983	1702.1		983	2155.56
													984	259.127		984	539.515		984	840.435		984	1244.66		984	1703.86		984	2157.86
													985	259.38		985	540.05		985	841.261		985	1245.94		985	1705.61		985	2160.15
													986	259.636		986	540.582		986	842.095		986	1247.22		986	1707.36		986	2162.47
													987	259.887		987	541.118		987	842.93		987	1248.5		987	1709.12		987	2164.78
													988	260.139		988	541.655		988	843.767		988	1249.78		988	1710.86		988	2167.1
													989	260.392		989	542.192		989	844.605		989	1251.06		989	1712.62		989	2169.4
													990	260.643		990	542.73		990	845.441		990	1252.34		990	1714.37		990	2171.7
													991	260.894		991	543.264		991	846.278		991	1253.61		991	1716.12		991	2174.01
													992	261.146		992	543.8		992	847.112		992	1254.88		992	1717.87		992	2176.32
													993	261.398		993	544.34		993	847.946		993	1256.15		993	1719.62		993	2178.61
													994	261.649		994	544.883		994	848.78		994	1257.42		994	1721.37		994	2180.89
													995	261.898		995	545.426		995	849.613		995	1258.69		995	1723.14		995	2183.16
													996	262.146		996	545.967		996	850.443		996	1259.96		996	1724.91		996	2185.44
													997	262.394		997	546.506		997	851.279		997	1261.23		997	1726.69		997	2187.73
													998	262.643		998	547.047		998	852.117		998	1262.51		998	1728.46		998	2190.01
													999	262.892		999	547.582		999	852.957		999	1263.79		999	1730.24		999	2192.3
													1000	263.142		1000	548.12		1000	853.784		1000	1265.08		1000	1732.01		1000	2194.59
													1001	263.392		1001	548.658		1001	854.615		1001	1266.37		1001	1733.8		1001	2196.88
													1002	263.642		1002	549.197		1002	855.441		1002	1267.66		1002	1735.58		1002	2199.15
													1003	263.892		1003	549.735		1003	856.264		1003	1268.96		1003	1737.37		1003	2201.44
													1004	264.141		1004	550.274		1004	857.089		1004	1270.25		1004	1739.16		1004	2203.72
													1005	264.388		1005	550.814		1005	857.911		1005	1271.54		1005	1740.96		1005	2205.99
													1006	264.635		1006	551.352		1006	858.731		1006	1272.84		1006	1742.76		1006	2208.28
													1007	264.881		1007	551.893		1007	859.55		1007	1274.13		1007	1744.56		1007	2210.57
													1008	265.128		1008	552.431		1008	860.364		1008	1275.42		1008	1746.35		1008	2212.88
													1009	265.373		1009	552.972		1009	861.186		1009	1276.7		1009	1748.14		1009	2215.17
													1010	265.616		1010	553.516		1010	862.002		1010	1277.98		1010	1749.92		1010	2217.47
													1011	265.86		1011	554.057		1011	862.821		1011	1279.26		1011	1751.7		1011	2219.77
													1012	266.104		1012	554.598		1012	863.643		1012	1280.53		1012	1753.48		1012	2222.07
													1013	266.349		1013	555.14		1013	864.464		1013	1281.81		1013	1755.25		1013	2224.38
													1014	266.592		1014	555.681		1014	865.289		1014	1283.09		1014	1757.03		1014	2226.69
													1015	266.836		1015	556.224		1015	866.121		1015	1284.35		1015	1758.81		1015	2229
													1016	267.08		1016	556.764		1016	866.948		1016	1285.62		1016	1760.59		1016	2231.31
													1017	267.324		1017	557.31		1017	867.777		1017	1286.88		1017	1762.36		1017	2233.62
													1018	267.569		1018	557.856		1018	868.604		1018	1288.14		1018	1764.13		1018	2235.92
													1019	267.814		1019	558.399		1019	869.432		1019	1289.41		1019	1765.9		1019	2238.26
													1020	268.059		1020	558.944		1020	870.258		1020	1290.68		1020	1767.67		1020	2240.6
													1021	268.305		1021	559.488		1021	871.088		1021	1291.94		1021	1769.44		1021	2242.93
													1022	268.552		1022	560.032		1022	871.918		1022	1293.2		1022	1771.2		1022	2245.27
													1023	268.796		1023	560.578		1023	872.748		1023	1294.47		1023	1772.96		1023	2247.61
													1024	269.04		1024	561.122		1024	873.571		1024	1295.73		1024	1774.72		1024	2249.96
													1025	269.284		1025	561.668		1025	874.393		1025	1296.98		1025	1776.5		1025	2252.3
													1026	269.53		1026	562.218		1026	875.217		1026	1298.24		1026	1778.27		1026	2254.65
													1027	269.775		1027	562.765		1027	876.036		1027	1299.49		1027	1780.03		1027	2257.01
													1028	270.017		1028	563.314		1028	876.859		1028	1300.75		1028	1781.8		1028	2259.37
													1029	270.258		1029	563.86		1029	877.68		1029	1302		1029	1783.57		1029	2261.73
													1030	270.503		1030	564.403		1030	878.505		1030	1303.27		1030	1785.34		1030	2264.07
													1031	270.745		1031	564.948		1031	879.323		1031	1304.53		1031	1787.11		1031	2266.42
													1032	270.986		1032	565.489		1032	880.143		1032	1305.79		1032	1788.88		1032	2268.78
													1033	271.23		1033	566.026		1033	880.966		1033	1307.05		1033	1790.64		1033	2271.13
													1034	271.475		1034	566.564		1034	881.787		1034	1308.33		1034	1792.4		1034	2273.48
													1035	271.72		1035	567.102		1035	882.608		1035	1309.59		1035	1794.16		1035	2275.85
													1036	271.961		1036	567.642		1036	883.431		1036	1310.86		1036	1795.92		1036	2278.2
													1037	272.202		1037	568.181		1037	884.258		1037	1312.13		1037	1797.68		1037	2280.55
													1038	272.445		1038	568.721		1038	885.084		1038	1313.39		1038	1799.45		1038	2282.93
													1039	272.688		1039	569.258		1039	885.909		1039	1314.65		1039	1801.22		1039	2285.29
													1040	272.929		1040	569.802		1040	886.732		1040	1315.92		1040	1803		1040	2287.67
													1041	273.17		1041	570.346		1041	887.559		1041	1317.19		1041	1804.78		1041	2290.05
													1042	273.412		1042	570.888		1042	888.38		1042	1318.46		1042	1806.55		1042	2292.43
													1043	273.651		1043	571.427		1043	889.203		1043	1319.74		1043	1808.32		1043	2294.8
													1044	273.889		1044	571.966		1044	890.022		1044	1321.01		1044	1810.09		1044	2297.17
													1045	274.129		1045	572.505		1045	890.841		1045	1322.29		1045	1811.85		1045	2299.54
													1046	274.369		1046	573.043		1046	891.664		1046	1323.58		1046	1813.62		1046	2301.89
													1047	274.606		1047	573.578		1047	892.482		1047	1324.86		1047	1815.39		1047	2304.23
													1048	274.843		1048	574.118		1048	893.299		1048	1326.14		1048	1817.14		1048	2306.57
													1049	275.082		1049	574.658		1049	894.114		1049	1327.43		1049	1818.92		1049	2308.93
													1050	275.318		1050	575.202		1050	894.938		1050	1328.72		1050	1820.69		1050	2311.28
													1051	275.555		1051	575.739		1051	895.761		1051	1330		1051	1822.45		1051	2313.65
													1052	275.791		1052	576.276		1052	896.587		1052	1331.3		1052	1824.21		1052	2316.02
													1053	276.025		1053	576.814		1053	897.412		1053	1332.58		1053	1825.97		1053	2318.39
													1054	276.26		1054	577.35		1054	898.239		1054	1333.87		1054	1827.75		1054	2320.76
													1055	276.494		1055	577.889		1055	899.069		1055	1335.15		1055	1829.51		1055	2323.13
													1056	276.726		1056	578.428		1056	899.895		1056	1336.44		1056	1831.28		1056	2325.5
													1057	276.959		1057	578.968		1057	900.719		1057	1337.73		1057	1833.04		1057	2327.88
													1058	277.193		1058	579.505		1058	901.543		1058	1339.03		1058	1834.8		1058	2330.25
													1059	277.427		1059	580.043		1059	902.368		1059	1340.32		1059	1836.57		1059	2332.63
													1060	277.659		1060	580.581		1060	903.192		1060	1341.61		1060	1838.33		1060	2335.01
													1061	277.893		1061	581.121		1061	904.015		1061	1342.91		1061	1840.09		1061	2337.39
													1062	278.127		1062	581.662		1062	904.836		1062	1344.2		1062	1841.86		1062	2339.78
													1063	278.36		1063	582.203		1063	905.655		1063	1345.49		1063	1843.62		1063	2342.17
													1064	278.595		1064	582.744		1064	906.478		1064	1346.78		1064	1845.4		1064	2344.56
													1065	278.83		1065	583.285		1065	907.303		1065	1348.06		1065	1847.18		1065	2346.95
													1066	279.062		1066	583.829		1066	908.132		1066	1349.35		1066	1848.96		1066	2349.32
													1067	279.295		1067	584.376		1067	908.961		1067	1350.63		1067	1850.74		1067	2351.71
													1068	279.527		1068	584.92		1068	909.791		1068	1351.91		1068	1852.52		1068	2354.1
													1069	279.759		1069	585.464		1069	910.618		1069	1353.2		1069	1854.3		1069	2356.5
													1070	279.991		1070	586.011		1070	911.448		1070	1354.47		1070	1856.09		1070	2358.88
													1071	280.224		1071	586.554		1071	912.282		1071	1355.75		1071	1857.88		1071	2361.27
													1072	280.456		1072	587.097		1072	913.113		1072	1357.03		1072	1859.67		1072	2363.66
													1073	280.688		1073	587.636		1073	913.955		1073	1358.32		1073	1861.46		1073	2366.05
													1074	280.921		1074	588.174		1074	914.788		1074	1359.6		1074	1863.25		1074	2368.45
													1075	281.153		1075	588.711		1075	915.618		1075	1360.88		1075	1865.04		1075	2370.87
													1076	281.386		1076	589.246		1076	916.446		1076	1362.16		1076	1866.82		1076	2373.29
													1077	281.62		1077	589.782		1077	917.275		1077	1363.45		1077	1868.61		1077	2375.7
													1078	281.856		1078	590.315		1078	918.101		1078	1364.73		1078	1870.4		1078	2378.09
													1079	282.092		1079	590.851		1079	918.929		1079	1366.01		1079	1872.19		1079	2380.48
													1080	282.328		1080	591.387		1080	919.758		1080	1367.31		1080	1873.97		1080	2382.88
													1081	282.566		1081	591.923		1081	920.583		1081	1368.6		1081	1875.78		1081	2385.27
													1082	282.806		1082	592.456		1082	921.414		1082	1369.88		1082	1877.58		1082	2387.65
													1083	283.043		1083	592.99		1083	922.247		1083	1371.16		1083	1879.39		1083	2390.03
													1084	283.282		1084	593.528		1084	923.085		1084	1372.43		1084	1881.21		1084	2392.42
													1085	283.524		1085	594.065		1085	923.923		1085	1373.7		1085	1883.02		1085	2394.8
													1086	283.767		1086	594.603		1086	924.766		1086	1374.98		1086	1884.83		1086	2397.19
													1087	284.009		1087	595.14		1087	925.606		1087	1376.27		1087	1886.64		1087	2399.56
													1088	284.249		1088	595.675		1088	926.444		1088	1377.56		1088	1888.45		1088	2401.94
													1089	284.492		1089	596.215		1089	927.283		1089	1378.86		1089	1890.27		1089	2404.31
													1090	284.734		1090	596.752		1090	928.126		1090	1380.16		1090	1892.1		1090	2406.69
													1091	284.976		1091	597.289		1091	928.965		1091	1381.44		1091	1893.92		1091	2409.07
													1092	285.22		1092	597.821		1092	929.805		1092	1382.72		1092	1895.75		1092	2411.46
													1093	285.464		1093	598.354		1093	930.644		1093	1384.01		1093	1897.59		1093	2413.84
													1094	285.708		1094	598.884		1094	931.488		1094	1385.29		1094	1899.41		1094	2416.23
													1095	285.951		1095	599.417		1095	932.33		1095	1386.58		1095	1901.24		1095	2418.6
													1096	286.195		1096	599.95		1096	933.181		1096	1387.87		1096	1903.06		1096	2420.97
													1097	286.437		1097	600.481		1097	934.034		1097	1389.16		1097	1904.89		1097	2423.36
													1098	286.681		1098	601.014		1098	934.887		1098	1390.46		1098	1906.72		1098	2425.74
													1099	286.924		1099	601.547		1099	935.744		1099	1391.75		1099	1908.54		1099	2428.13
													1100	287.17		1100	602.083		1100	936.603		1100	1393.05		1100	1910.36		1100	2430.52
													1101	287.414		1101	602.617		1101	937.459		1101	1394.34		1101	1912.2		1101	2432.92
													1102	287.656		1102	603.145		1102	938.32		1102	1395.64		1102	1914.03		1102	2435.32
													1103	287.904		1103	603.67		1103	939.182		1103	1396.94		1103	1915.87		1103	2437.72
													1104	288.148		1104	604.193		1104	940.047		1104	1398.23		1104	1917.7		1104	2440.1
													1105	288.39		1105	604.718		1105	940.904		1105	1399.53		1105	1919.54		1105	2442.48
													1106	288.636		1106	605.241		1106	941.762		1106	1400.83		1106	1921.39		1106	2444.87
													1107	288.881		1107	605.767		1107	942.616		1107	1402.13		1107	1923.24		1107	2447.23
													1108	289.125		1108	606.294		1108	943.464		1108	1403.43		1108	1925.11		1108	2449.59
													1109	289.371		1109	606.822		1109	944.317		1109	1404.73		1109	1926.96		1109	2451.96
													1110	289.618		1110	607.35		1110	945.166		1110	1406.03		1110	1928.82		1110	2454.33
													1111	289.866		1111	607.879		1111	946.02		1111	1407.35		1111	1930.68		1111	2456.71
													1112	290.112		1112	608.406		1112	946.872		1112	1408.66		1112	1932.54		1112	2459.09
													1113	290.361		1113	608.933		1113	947.722		1113	1409.97		1113	1934.39		1113	2461.46
													1114	290.609		1114	609.463		1114	948.574		1114	1411.28		1114	1936.24		1114	2463.82
													1115	290.856		1115	609.992		1115	949.424		1115	1412.6		1115	1938.09		1115	2466.18
													1116	291.105		1116	610.519		1116	950.279		1116	1413.92		1116	1939.94		1116	2468.56
													1117	291.355		1117	611.046		1117	951.132		1117	1415.23		1117	1941.78		1117	2470.93
													1118	291.607		1118	611.572		1118	951.982		1118	1416.53		1118	1943.62		1118	2473.31
													1119	291.857		1119	612.1		1119	952.828		1119	1417.85		1119	1945.46		1119	2475.69
													1120	292.108		1120	612.624		1120	953.671		1120	1419.16		1120	1947.31		1120	2478.06
													1121	292.358		1121	613.147		1121	954.514		1121	1420.47		1121	1949.16		1121	2480.44
													1122	292.608		1122	613.671		1122	955.357		1122	1421.78		1122	1951.01		1122	2482.83
													1123	292.858		1123	614.194		1123	956.195		1123	1423.08		1123	1952.84		1123	2485.21
													1124	293.106		1124	614.723		1124	957.037		1124	1424.39		1124	1954.68		1124	2487.59
													1125	293.353		1125	615.249		1125	957.87		1125	1425.69		1125	1956.5		1125	2489.97
													1126	293.599		1126	615.774		1126	958.702		1126	1427		1126	1958.33		1126	2492.34
													1127	293.846		1127	616.298		1127	959.533		1127	1428.31		1127	1960.13		1127	2494.71
													1128	294.095		1128	616.823		1128	960.36		1128	1429.63		1128	1961.93		1128	2497.09
													1129	294.345		1129	617.35		1129	961.189		1129	1430.95		1129	1963.75		1129	2499.46
													1130	294.592		1130	617.873		1130	962.022		1130	1432.28		1130	1965.57		1130	2501.85
													1131	294.84		1131	618.402		1131	962.857		1131	1433.6		1131	1967.39		1131	2504.22
													1132	295.087		1132	618.924		1132	963.689		1132	1434.92		1132	1969.21		1132	2506.59
													1133	295.335		1133	619.447		1133	964.517		1133	1436.25		1133	1971.04		1133	2508.98
													1134	295.581		1134	619.973		1134	965.337		1134	1437.58		1134	1972.87		1134	2511.38
													1135	295.828		1135	620.501		1135	966.154		1135	1438.9		1135	1974.68		1135	2513.76
													1136	296.073		1136	621.032		1136	966.978		1136	1440.21		1136	1976.5		1136	2516.14
													1137	296.319		1137	621.563		1137	967.803		1137	1441.52		1137	1978.31		1137	2518.52
													1138	296.566		1138	622.089		1138	968.629		1138	1442.83		1138	1980.12		1138	2520.91
													1139	296.812		1139	622.614		1139	969.458		1139	1444.15		1139	1981.93		1139	2523.29
													1140	297.059		1140	623.142		1140	970.291		1140	1445.47		1140	1983.74		1140	2525.69
													1141	297.307		1141	623.67		1141	971.125		1141	1446.79		1141	1985.55		1141	2528.08
													1142	297.552		1142	624.195		1142	971.955		1142	1448.11		1142	1987.36		1142	2530.46
													1143	297.798		1143	624.719		1143	972.783		1143	1449.42		1143	1989.17		1143	2532.86
													1144	298.043		1144	625.246		1144	973.607		1144	1450.73		1144	1990.99		1144	2535.25
													1145	298.289		1145	625.77		1145	974.429		1145	1452.04		1145	1992.8		1145	2537.65
													1146	298.536		1146	626.299		1146	975.249		1146	1453.35		1146	1994.64		1146	2540.06
													1147	298.784		1147	626.829		1147	976.064		1147	1454.67		1147	1996.47		1147	2542.47
													1148	299.031		1148	627.357		1148	976.874		1148	1455.98		1148	1998.3		1148	2544.87
													1149	299.275		1149	627.889		1149	977.685		1149	1457.31		1149	2000.12		1149	2547.28
													1150	299.523		1150	628.419		1150	978.498		1150	1458.63		1150	2001.96		1150	2549.7
													1151	299.767		1151	628.951		1151	979.322		1151	1459.95		1151	2003.8		1151	2552.13
													1152	300.014		1152	629.483		1152	980.139		1152	1461.29		1152	2005.64		1152	2554.56
													1153	300.26		1153	630.016		1153	980.955		1153	1462.63		1153	2007.49		1153	2556.98
													1154	300.506		1154	630.547		1154	981.769		1154	1463.97		1154	2009.34		1154	2559.41
													1155	300.753		1155	631.08		1155	982.586		1155	1465.3		1155	2011.18		1155	2561.84
													1156	300.999		1156	631.614		1156	983.406		1156	1466.63		1156	2013.03		1156	2564.29
													1157	301.247		1157	632.149		1157	984.23		1157	1467.95		1157	2014.89		1157	2566.73
													1158	301.494		1158	632.681		1158	985.059		1158	1469.28		1158	2016.74		1158	2569.16
													1159	301.742		1159	633.212		1159	985.888		1159	1470.62		1159	2018.62		1159	2571.6
													1160	301.992		1160	633.746		1160	986.718		1160	1471.95		1160	2020.49		1160	2574.05
													1161	302.243		1161	634.288		1161	987.546		1161	1473.28		1161	2022.35		1161	2576.49
													1162	302.493		1162	634.825		1162	988.379		1162	1474.61		1162	2024.22		1162	2578.94
													1163	302.748		1163	635.361		1163	989.203		1163	1475.94		1163	2026.09		1163	2581.38
													1164	303.005		1164	635.896		1164	990.022		1164	1477.27		1164	2027.97		1164	2583.82
													1165	303.262		1165	636.432		1165	990.846		1165	1478.59		1165	2029.85		1165	2586.29
													1166	303.519		1166	636.961		1166	991.666		1166	1479.91		1166	2031.73		1166	2588.76
													1167	303.776		1167	637.486		1167	992.495		1167	1481.23		1167	2033.62		1167	2591.21
													1168	304.031		1168	638.013		1168	993.328		1168	1482.55		1168	2035.5		1168	2593.67
													1169	304.286		1169	638.534		1169	994.152		1169	1483.87		1169	2037.38		1169	2596.13
													1170	304.541		1170	639.057		1170	994.975		1170	1485.19		1170	2039.26		1170	2598.57
													1171	304.794		1171	639.583		1171	995.797		1171	1486.51		1171	2041.15		1171	2600.99
													1172	305.045		1172	640.11		1172	996.624		1172	1487.83		1172	2043.03		1172	2603.43
													1173	305.298		1173	640.634		1173	997.448		1173	1489.15		1173	2044.91		1173	2605.85
													1174	305.55		1174	641.159		1174	998.274		1174	1490.47		1174	2046.79		1174	2608.28
													1175	305.8		1175	641.689		1175	999.106		1175	1491.78		1175	2048.66		1175	2610.7
													1176	306.052		1176	642.223		1176	999.935		1176	1493.09		1176	2050.53		1176	2613.12
													1177	306.306		1177	642.76		1177	1000.76		1177	1494.4		1177	2052.41		1177	2615.52
													1178	306.56		1178	643.295		1178	1001.59		1178	1495.72		1178	2054.29		1178	2617.95
													1179	306.814		1179	643.828		1179	1002.42		1179	1497.04		1179	2056.16		1179	2620.37
													1180	307.067		1180	644.363		1180	1003.25		1180	1498.36		1180	2058.03		1180	2622.8
													1181	307.319		1181	644.896		1181	1004.08		1181	1499.68		1181	2059.92		1181	2625.22
													1182	307.574		1182	645.426		1182	1004.93		1182	1501		1182	2061.8		1182	2627.65
													1183	307.827		1183	645.961		1183	1005.77		1183	1502.3		1183	2063.69		1183	2630.09
													1184	308.08		1184	646.494		1184	1006.6		1184	1503.62		1184	2065.57		1184	2632.54
													1185	308.334		1185	647.026		1185	1007.43		1185	1504.93		1185	2067.46		1185	2634.98
													1186	308.588		1186	647.558		1186	1008.27		1186	1506.25		1186	2069.35		1186	2637.42
													1187	308.842		1187	648.089		1187	1009.1		1187	1507.55		1187	2071.24		1187	2639.86
													1188	309.1		1188	648.615		1188	1009.93		1188	1508.86		1188	2073.12		1188	2642.32
													1189	309.356		1189	649.141		1189	1010.77		1189	1510.17		1189	2075		1189	2644.77
													1190	309.613		1190	649.668		1190	1011.61		1190	1511.48		1190	2076.89		1190	2647.2
													1191	309.867		1191	650.197		1191	1012.45		1191	1512.8		1191	2078.79		1191	2649.64
													1192	310.124		1192	650.73		1192	1013.29		1192	1514.1		1192	2080.7		1192	2652.09
													1193	310.382		1193	651.251		1193	1014.13		1193	1515.41		1193	2082.59		1193	2654.51
													1194	310.64		1194	651.774		1194	1014.97		1194	1516.72		1194	2084.5		1194	2656.96
													1195	310.896		1195	652.304		1195	1015.8		1195	1518.02		1195	2086.41		1195	2659.41
													1196	311.152		1196	652.835		1196	1016.64		1196	1519.33		1196	2088.32		1196	2661.85
													1197	311.411		1197	653.363		1197	1017.48		1197	1520.63		1197	2090.22		1197	2664.29
													1198	311.669		1198	653.895		1198	1018.33		1198	1521.93		1198	2092.13		1198	2666.73
													1199	311.927		1199	654.428		1199	1019.16		1199	1523.23		1199	2094.03		1199	2669.17
													1200	312.186		1200	654.961		1200	1020.01		1200	1524.54		1200	2095.94		1200	2671.6
													1201	312.444		1201	655.492		1201	1020.84		1201	1525.85		1201	2097.84		1201	2674.05
													1202	312.701		1202	656.023		1202	1021.68		1202	1527.15		1202	2099.74		1202	2676.5
													1203	312.961		1203	656.56		1203	1022.52		1203	1528.46		1203	2101.65		1203	2678.95
													1204	313.221		1204	657.098		1204	1023.35		1204	1529.77		1204	2103.56		1204	2681.4
													1205	313.483		1205	657.63		1205	1024.18		1205	1531.08		1205	2105.47		1205	2683.85
													1206	313.744		1206	658.167		1206	1025.01		1206	1532.38		1206	2107.38		1206	2686.27
													1207	314.004		1207	658.698		1207	1025.85		1207	1533.67		1207	2109.27		1207	2688.72
													1208	314.265		1208	659.232		1208	1026.69		1208	1534.96		1208	2111.17		1208	2691.17
													1209	314.526		1209	659.767		1209	1027.53		1209	1536.24		1209	2113.05		1209	2693.65
													1210	314.785		1210	660.297		1210	1028.37		1210	1537.53		1210	2114.94		1210	2696.13
													1211	315.044		1211	660.828		1211	1029.22		1211	1538.81		1211	2116.82		1211	2698.6
													1212	315.305		1212	661.358		1212	1030.06		1212	1540.1		1212	2118.71		1212	2701.05
													1213	315.565		1213	661.898		1213	1030.9		1213	1541.38		1213	2120.58		1213	2703.49
													1214	315.821		1214	662.431		1214	1031.75		1214	1542.67		1214	2122.44		1214	2705.96
													1215	316.075		1215	662.966		1215	1032.58		1215	1543.94		1215	2124.32		1215	2708.42
													1216	316.331		1216	663.505		1216	1033.43		1216	1545.22		1216	2126.21		1216	2710.88
													1217	316.588		1217	664.046		1217	1034.27		1217	1546.5		1217	2128.1		1217	2713.36
													1218	316.846		1218	664.583		1218	1035.11		1218	1547.77		1218	2130		1218	2715.81
													1219	317.104		1219	665.125		1219	1035.95		1219	1549.05		1219	2131.9		1219	2718.27
													1220	317.363		1220	665.666		1220	1036.78		1220	1550.32		1220	2133.8		1220	2720.73
													1221	317.622		1221	666.211		1221	1037.61		1221	1551.59		1221	2135.69		1221	2723.19
													1222	317.88		1222	666.756		1222	1038.43		1222	1552.85		1222	2137.58		1222	2725.67
													1223	318.141		1223	667.299		1223	1039.25		1223	1554.11		1223	2139.46		1223	2728.11
													1224	318.398		1224	667.838		1224	1040.06		1224	1555.37		1224	2141.35		1224	2730.56
													1225	318.655		1225	668.383		1225	1040.88		1225	1556.62		1225	2143.23		1225	2733.01
													1226	318.911		1226	668.923		1226	1041.69		1226	1557.88		1226	2145.12		1226	2735.47
													1227	319.166		1227	669.464		1227	1042.5		1227	1559.13		1227	2147.01		1227	2737.94
													1228	319.418		1228	670.006		1228	1043.3		1228	1560.38		1228	2148.88		1228	2740.4
													1229	319.669		1229	670.546		1229	1044.11		1229	1561.63		1229	2150.76		1229	2742.87
													1230	319.92		1230	671.087		1230	1044.92		1230	1562.88		1230	2152.65		1230	2745.32
													1231	320.168		1231	671.629		1231	1045.72		1231	1564.11		1231	2154.53		1231	2747.77
													1232	320.417		1232	672.172		1232	1046.54		1232	1565.35		1232	2156.4		1232	2750.21
													1233	320.669		1233	672.712		1233	1047.36		1233	1566.58		1233	2158.28		1233	2752.67
													1234	320.918		1234	673.25		1234	1048.19		1234	1567.81		1234	2160.16		1234	2755.12
													1235	321.167		1235	673.786		1235	1049.01		1235	1569.03		1235	2162.04		1235	2757.54
													1236	321.417		1236	674.317		1236	1049.83		1236	1570.25		1236	2163.94		1236	2759.96
													1237	321.666		1237	674.85		1237	1050.65		1237	1571.46		1237	2165.83		1237	2762.38
													1238	321.914		1238	675.378		1238	1051.46		1238	1572.68		1238	2167.72		1238	2764.8
													1239	322.161		1239	675.905		1239	1052.28		1239	1573.89		1239	2169.59		1239	2767.22
													1240	322.409		1240	676.428		1240	1053.1		1240	1575.09		1240	2171.49		1240	2769.63
													1241	322.657		1241	676.95		1241	1053.91		1241	1576.3		1241	2173.39		1241	2772.06
													1242	322.908		1242	677.473		1242	1054.73		1242	1577.5		1242	2175.29		1242	2774.47
													1243	323.157		1243	678		1243	1055.54		1243	1578.7		1243	2177.21		1243	2776.87
													1244	323.404		1244	678.522		1244	1056.34		1244	1579.91		1244	2179.11		1244	2779.26
													1245	323.651		1245	679.045		1245	1057.15		1245	1581.12		1245	2181.02		1245	2781.65
													1246	323.898		1246	679.575		1246	1057.96		1246	1582.31		1246	2182.92		1246	2784.04
													1247	324.148		1247	680.105		1247	1058.76		1247	1583.5		1247	2184.8		1247	2786.43
													1248	324.397		1248	680.643		1248	1059.57		1248	1584.7		1248	2186.68		1248	2788.82
													1249	324.646		1249	681.178		1249	1060.36		1249	1585.89		1249	2188.55		1249	2791.22
													1250	324.896		1250	681.711		1250	1061.17		1250	1587.08		1250	2190.43		1250	2793.6
													1251	325.147		1251	682.244		1251	1061.97		1251	1588.27		1251	2192.32		1251	2796
													1252	325.398		1252	682.771		1252	1062.78		1252	1589.45		1252	2194.2		1252	2798.37
													1253	325.649		1253	683.295		1253	1063.59		1253	1590.63		1253	2196.06		1253	2800.77
													1254	325.901		1254	683.816		1254	1064.39		1254	1591.81		1254	2197.94		1254	2803.17
													1255	326.152		1255	684.337		1255	1065.2		1255	1592.99		1255	2199.8		1255	2805.56
													1256	326.405		1256	684.858		1256	1066		1256	1594.18		1256	2201.67		1256	2807.95
													1257	326.657		1257	685.375		1257	1066.81		1257	1595.36		1257	2203.54		1257	2810.35
													1258	326.909		1258	685.893		1258	1067.61		1258	1596.54		1258	2205.4		1258	2812.76
													1259	327.163		1259	686.41		1259	1068.41		1259	1597.73		1259	2207.27		1259	2815.18
													1260	327.415		1260	686.928		1260	1069.22		1260	1598.93		1260	2209.16		1260	2817.59
													1261	327.667		1261	687.443		1261	1070.03		1261	1600.1		1261	2211.03		1261	2820.02
													1262	327.918		1262	687.955		1262	1070.84		1262	1601.29		1262	2212.9		1262	2822.45
													1263	328.172		1263	688.466		1263	1071.65		1263	1602.46		1263	2214.77		1263	2824.88
													1264	328.426		1264	688.973		1264	1072.45		1264	1603.63		1264	2216.64		1264	2827.31
													1265	328.681		1265	689.478		1265	1073.25		1265	1604.81		1265	2218.52		1265	2829.73
													1266	328.933		1266	689.984		1266	1074.05		1266	1605.98		1266	2220.39		1266	2832.15
													1267	329.186		1267	690.489		1267	1074.86		1267	1607.15		1267	2222.24		1267	2834.56
													1268	329.437		1268	690.993		1268	1075.67		1268	1608.33		1268	2224.09		1268	2836.98
													1269	329.688		1269	691.496		1269	1076.48		1269	1609.5		1269	2225.94		1269	2839.38
													1270	329.937		1270	691.996		1270	1077.28		1270	1610.66		1270	2227.78		1270	2841.79
													1271	330.189		1271	692.498		1271	1078.09		1271	1611.81		1271	2229.62		1271	2844.2
													1272	330.443		1272	693.002		1272	1078.9		1272	1612.98		1272	2231.46		1272	2846.61
													1273	330.7		1273	693.504		1273	1079.7		1273	1614.15		1273	2233.31		1273	2849
													1274	330.955		1274	694.007		1274	1080.5		1274	1615.31		1274	2235.17		1274	2851.36
													1275	331.212		1275	694.511		1275	1081.31		1275	1616.48		1275	2237.03		1275	2853.73
													1276	331.468		1276	695.015		1276	1082.12		1276	1617.65		1276	2238.89		1276	2856.1
													1277	331.725		1277	695.519		1277	1082.93		1277	1618.82		1277	2240.75		1277	2858.46
													1278	331.983		1278	696.023		1278	1083.76		1278	1619.99		1278	2242.62		1278	2860.81
													1279	332.238		1279	696.531		1279	1084.59		1279	1621.16		1279	2244.48		1279	2863.16
													1280	332.497		1280	697.038		1280	1085.42		1280	1622.34		1280	2246.35		1280	2865.49
													1281	332.755		1281	697.546		1281	1086.25		1281	1623.5		1281	2248.23		1281	2867.83
													1282	333.01		1282	698.057		1282	1087.08		1282	1624.68		1282	2250.08		1282	2870.17
													1283	333.268		1283	698.567		1283	1087.92		1283	1625.85		1283	2251.95		1283	2872.51
													1284	333.526		1284	699.075		1284	1088.77		1284	1627.04		1284	2253.83		1284	2874.85
													1285	333.782		1285	699.584		1285	1089.61		1285	1628.22		1285	2255.7		1285	2877.21
													1286	334.043		1286	700.084		1286	1090.46		1286	1629.4		1286	2257.56		1286	2879.58
													1287	334.305		1287	700.588		1287	1091.31		1287	1630.58		1287	2259.42		1287	2881.96
													1288	334.568		1288	701.084		1288	1092.17		1288	1631.76		1288	2261.28		1288	2884.34
													1289	334.833		1289	701.584		1289	1093.03		1289	1632.94		1289	2263.14		1289	2886.72
													1290	335.096		1290	702.085		1290	1093.89		1290	1634.13		1290	2265.01		1290	2889.1
													1291	335.358		1291	702.589		1291	1094.74		1291	1635.32		1291	2266.88		1291	2891.47
													1292	335.613		1292	703.094		1292	1095.59		1292	1636.52		1292	2268.76		1292	2893.84
													1293	335.873		1293	703.604		1293	1096.44		1293	1637.72		1293	2270.64		1293	2896.21
													1294	336.134		1294	704.112		1294	1097.29		1294	1638.91		1294	2272.53		1294	2898.59
													1295	336.394		1295	704.615		1295	1098.14		1295	1640.11		1295	2274.41		1295	2900.95
													1296	336.654		1296	705.122		1296	1098.99		1296	1641.3		1296	2276.29		1296	2903.33
													1297	336.915		1297	705.624		1297	1099.84		1297	1642.5		1297	2278.17		1297	2905.73
													1298	337.177		1298	706.128		1298	1100.69		1298	1643.7		1298	2280.05		1298	2908.11
													1299	337.435		1299	706.627		1299	1101.54		1299	1644.91		1299	2281.94		1299	2910.52
													1300	337.697		1300	707.133		1300	1102.39		1300	1646.11		1300	2283.83		1300	2912.92
													1301	337.955		1301	707.642		1301	1103.23		1301	1647.3		1301	2285.7		1301	2915.31
													1302	338.215		1302	708.151		1302	1104.07		1302	1648.5		1302	2287.57		1302	2917.71
													1303	338.472		1303	708.658		1303	1104.9		1303	1649.68		1303	2289.44		1303	2920.09
													1304	338.73		1304	709.16		1304	1105.74		1304	1650.85		1304	2291.31		1304	2922.49
													1305	338.987		1305	709.67		1305	1106.58		1305	1652.02		1305	2293.18		1305	2924.9
													1306	339.248		1306	710.179		1306	1107.43		1306	1653.18		1306	2295.05		1306	2927.29
													1307	339.508		1307	710.686		1307	1108.28		1307	1654.36		1307	2296.91		1307	2929.69
													1308	339.769		1308	711.189		1308	1109.12		1308	1655.54		1308	2298.75		1308	2932.08
													1309	340.029		1309	711.694		1309	1109.96		1309	1656.72		1309	2300.6		1309	2934.49
													1310	340.289		1310	712.205		1310	1110.81		1310	1657.89		1310	2302.44		1310	2936.87
													1311	340.549		1311	712.715		1311	1111.67		1311	1659.06		1311	2304.27		1311	2939.26
													1312	340.808		1312	713.22		1312	1112.52		1312	1660.24		1312	2306.1		1312	2941.63
													1313	341.064		1313	713.725		1313	1113.37		1313	1661.42		1313	2307.93		1313	2944
													1314	341.321		1314	714.225		1314	1114.23		1314	1662.6		1314	2309.76		1314	2946.37
													1315	341.579		1315	714.726		1315	1115.09		1315	1663.79		1315	2311.6		1315	2948.74
													1316	341.836		1316	715.23		1316	1115.96		1316	1664.96		1316	2313.45		1316	2951.11
													1317	342.094		1317	715.73		1317	1116.82		1317	1666.13		1317	2315.3		1317	2953.48
													1318	342.35		1318	716.23		1318	1117.68		1318	1667.31		1318	2317.15		1318	2955.86
													1319	342.606		1319	716.73		1319	1118.55		1319	1668.48		1319	2319		1319	2958.25
													1320	342.864		1320	717.229		1320	1119.42		1320	1669.66		1320	2320.84		1320	2960.62
													1321	343.119		1321	717.723		1321	1120.28		1321	1670.84		1321	2322.68		1321	2963
													1322	343.373		1322	718.216		1322	1121.15		1322	1672.01		1322	2324.52		1322	2965.38
													1323	343.629		1323	718.716		1323	1122.01		1323	1673.17		1323	2326.35		1323	2967.77
													1324	343.885		1324	719.22		1324	1122.87		1324	1674.34		1324	2328.18		1324	2970.14
													1325	344.143		1325	719.726		1325	1123.73		1325	1675.51		1325	2330.01		1325	2972.49
													1326	344.403		1326	720.23		1326	1124.6		1326	1676.67		1326	2331.85		1326	2974.85
													1327	344.663		1327	720.739		1327	1125.46		1327	1677.82		1327	2333.69		1327	2977.19
													1328	344.925		1328	721.246		1328	1126.33		1328	1678.98		1328	2335.53		1328	2979.55
													1329	345.187		1329	721.761		1329	1127.19		1329	1680.13		1329	2337.38		1329	2981.91
													1330	345.448		1330	722.276		1330	1128.06		1330	1681.28		1330	2339.23		1330	2984.28
													1331	345.71		1331	722.797		1331	1128.92		1331	1682.43		1331	2341.08		1331	2986.65
													1332	345.973		1332	723.321		1332	1129.79		1332	1683.6		1332	2342.94		1332	2989.05
													1333	346.237		1333	723.84		1333	1130.65		1333	1684.76		1333	2344.81		1333	2991.43
													1334	346.497		1334	724.364		1334	1131.5		1334	1685.94		1334	2346.68		1334	2993.77
													1335	346.761		1335	724.888		1335	1132.35		1335	1687.12		1335	2348.54		1335	2996.14
													1336	347.024		1336	725.413		1336	1133.2		1336	1688.3		1336	2350.41		1336	2998.47
													1337	347.286		1337	725.935		1337	1134.06		1337	1689.48		1337	2352.27		1337	3000.78
													1338	347.547		1338	726.46		1338	1134.92		1338	1690.67		1338	2354.13		1338	3003.11
													1339	347.807		1339	726.98		1339	1135.77		1339	1691.86		1339	2355.98		1339	3005.46
													1340	348.068		1340	727.505		1340	1136.63		1340	1693.06		1340	2357.83		1340	3007.81
													1341	348.33		1341	728.025		1341	1137.49		1341	1694.25		1341	2359.68		1341	3010.17
													1342	348.593		1342	728.55		1342	1138.36		1342	1695.47		1342	2361.54		1342	3012.53
													1343	348.856		1343	729.068		1343	1139.23		1343	1696.67		1343	2363.4		1343	3014.88
													1344	349.119		1344	729.591		1344	1140.1		1344	1697.87		1344	2365.25		1344	3017.24
													1345	349.381		1345	730.114		1345	1140.96		1345	1699.07		1345	2367.1		1345	3019.6
													1346	349.641		1346	730.64		1346	1141.83		1346	1700.26		1346	2368.97		1346	3021.96
													1347	349.901		1347	731.168		1347	1142.69		1347	1701.45		1347	2370.83		1347	3024.35
													1348	350.16		1348	731.694		1348	1143.56		1348	1702.63		1348	2372.69		1348	3026.76
													1349	350.419		1349	732.226		1349	1144.43		1349	1703.82		1349	2374.54		1349	3029.18
													1350	350.677		1350	732.758		1350	1145.31		1350	1704.99		1350	2376.37		1350	3031.61
													1351	350.937		1351	733.295		1351	1146.18		1351	1706.16		1351	2378.22		1351	3034.05
													1352	351.199		1352	733.832		1352	1147.05		1352	1707.32		1352	2380.06		1352	3036.49
													1353	351.458		1353	734.367		1353	1147.92		1353	1708.5		1353	2381.91		1353	3038.92
													1354	351.716		1354	734.904		1354	1148.79		1354	1709.68		1354	2383.76		1354	3041.35
													1355	351.976		1355	735.44		1355	1149.66		1355	1710.86		1355	2385.6		1355	3043.78
													1356	352.235		1356	735.971		1356	1150.53		1356	1712.05		1356	2387.44		1356	3046.22
													1357	352.499		1357	736.506		1357	1151.4		1357	1713.23		1357	2389.3		1357	3048.65
													1358	352.759		1358	737.043		1358	1152.28		1358	1714.42		1358	2391.13		1358	3051.08
													1359	353.018		1359	737.58		1359	1153.16		1359	1715.61		1359	2392.98		1359	3053.53
													1360	353.277		1360	738.116		1360	1154.03		1360	1716.81		1360	2394.82		1360	3055.96
													1361	353.538		1361	738.655		1361	1154.9		1361	1718.01		1361	2396.66		1361	3058.39
													1362	353.8		1362	739.195		1362	1155.77		1362	1719.22		1362	2398.5		1362	3060.8
													1363	354.058		1363	739.733		1363	1156.64		1363	1720.42		1363	2400.33		1363	3063.2
													1364	354.317		1364	740.268		1364	1157.51		1364	1721.63		1364	2402.17		1364	3065.61
													1365	354.575		1365	740.798		1365	1158.37		1365	1722.83		1365	2404		1365	3068.03
													1366	354.832		1366	741.327		1366	1159.24		1366	1724.03		1366	2405.84		1366	3070.45
													1367	355.09		1367	741.86		1367	1160.1		1367	1725.23		1367	2407.67		1367	3072.87
													1368	355.346		1368	742.393		1368	1160.96		1368	1726.43		1368	2409.51		1368	3075.27
													1369	355.6		1369	742.932		1369	1161.82		1369	1727.64		1369	2411.35		1369	3077.71
													1370	355.854		1370	743.465		1370	1162.69		1370	1728.85		1370	2413.18		1370	3080.18
													1371	356.112		1371	744.002		1371	1163.56		1371	1730.04		1371	2415.03		1371	3082.65
													1372	356.369		1372	744.543		1372	1164.43		1372	1731.26		1372	2416.89		1372	3085.11
													1373	356.629		1373	745.071		1373	1165.29		1373	1732.47		1373	2418.75		1373	3087.58
													1374	356.885		1374	745.603		1374	1166.16		1374	1733.68		1374	2420.63		1374	3090.04
													1375	357.141		1375	746.14		1375	1167.02		1375	1734.9		1375	2422.49		1375	3092.49
													1376	357.397		1376	746.672		1376	1167.87		1376	1736.1		1376	2424.35		1376	3094.93
													1377	357.657		1377	747.2		1377	1168.73		1377	1737.31		1377	2426.2		1377	3097.38
													1378	357.921		1378	747.731		1378	1169.58		1378	1738.53		1378	2428.07		1378	3099.84
													1379	358.183		1379	748.253		1379	1170.44		1379	1739.74		1379	2429.92		1379	3102.31
													1380	358.441		1380	748.782		1380	1171.29		1380	1740.96		1380	2431.79		1380	3104.76
													1381	358.699		1381	749.309		1381	1172.15		1381	1742.17		1381	2433.67		1381	3107.23
													1382	358.959		1382	749.839		1382	1173		1382	1743.39		1382	2435.56		1382	3109.72
													1383	359.225		1383	750.365		1383	1173.86		1383	1744.59		1383	2437.44		1383	3112.21
													1384	359.487		1384	750.9		1384	1174.71		1384	1745.81		1384	2439.31		1384	3114.69
													1385	359.751		1385	751.43		1385	1175.56		1385	1747.02		1385	2441.18		1385	3117.19
													1386	360.015		1386	751.962		1386	1176.41		1386	1748.25		1386	2443.05		1386	3119.7
													1387	360.275		1387	752.487		1387	1177.25		1387	1749.48		1387	2444.93		1387	3122.21
													1388	360.537		1388	753.014		1388	1178.08		1388	1750.69		1388	2446.8		1388	3124.71
													1389	360.797		1389	753.541		1389	1178.91		1389	1751.91		1389	2448.67		1389	3127.19
													1390	361.057		1390	754.074		1390	1179.74		1390	1753.12		1390	2450.53		1390	3129.68
													1391	361.318		1391	754.604		1391	1180.57		1391	1754.33		1391	2452.39		1391	3132.15
													1392	361.578		1392	755.139		1392	1181.4		1392	1755.55		1392	2454.26		1392	3134.61
													1393	361.836		1393	755.672		1393	1182.22		1393	1756.75		1393	2456.13		1393	3137.08
													1394	362.094		1394	756.21		1394	1183.04		1394	1757.95		1394	2458		1394	3139.56
													1395	362.35		1395	756.745		1395	1183.85		1395	1759.15		1395	2459.87		1395	3142.03
													1396	362.608		1396	757.278		1396	1184.67		1396	1760.35		1396	2461.72		1396	3144.45
													1397	362.866		1397	757.811		1397	1185.49		1397	1761.55		1397	2463.58		1397	3146.89
													1398	363.124		1398	758.343		1398	1186.31		1398	1762.76		1398	2465.41		1398	3149.34
													1399	363.384		1399	758.87		1399	1187.13		1399	1763.98		1399	2467.25		1399	3151.78
													1400	363.642		1400	759.4		1400	1187.96		1400	1765.2		1400	2469.06		1400	3154.26
													1401	363.903		1401	759.924		1401	1188.78		1401	1766.42		1401	2470.86		1401	3156.72
													1402	364.165		1402	760.452		1402	1189.61		1402	1767.64		1402	2472.68		1402	3159.21
													1403	364.428		1403	760.979		1403	1190.42		1403	1768.86		1403	2474.49		1403	3161.7
													1404	364.689		1404	761.506		1404	1191.23		1404	1770.07		1404	2476.3		1404	3164.17
													1405	364.953		1405	762.038		1405	1192.04		1405	1771.28		1405	2478.1		1405	3166.63
													1406	365.216		1406	762.569		1406	1192.84		1406	1772.49		1406	2479.89		1406	3169.09
													1407	365.48		1407	763.103		1407	1193.66		1407	1773.7		1407	2481.67		1407	3171.59
													1408	365.747		1408	763.638		1408	1194.46		1408	1774.93		1408	2483.46		1408	3174.08
													1409	366.016		1409	764.177		1409	1195.27		1409	1776.16		1409	2485.25		1409	3176.58
													1410	366.284		1410	764.716		1410	1196.07		1410	1777.4		1410	2487.05		1410	3179.09
													1411	366.551		1411	765.254		1411	1196.88		1411	1778.63		1411	2488.86		1411	3181.63
													1412	366.816		1412	765.793		1412	1197.68		1412	1779.85		1412	2490.67		1412	3184.15
													1413	367.079		1413	766.342		1413	1198.49		1413	1781.08		1413	2492.48		1413	3186.67
													1414	367.346		1414	766.89		1414	1199.28		1414	1782.31		1414	2494.28		1414	3189.19
													1415	367.612		1415	767.446		1415	1200.07		1415	1783.54		1415	2496.09		1415	3191.69
													1416	367.88		1416	767.998		1416	1200.86		1416	1784.76		1416	2497.92		1416	3194.18
													1417	368.146		1417	768.553		1417	1201.65		1417	1785.99		1417	2499.75		1417	3196.67
													1418	368.415		1418	769.11		1418	1202.44		1418	1787.21		1418	2501.57		1418	3199.14
													1419	368.678		1419	769.659		1419	1203.22		1419	1788.44		1419	2503.4		1419	3201.6
													1420	368.941		1420	770.208		1420	1204.01		1420	1789.66		1420	2505.21		1420	3204.06
													1421	369.206		1421	770.752		1421	1204.81		1421	1790.89		1421	2507.01		1421	3206.52
													1422	369.472		1422	771.306		1422	1205.59		1422	1792.1		1422	2508.79		1422	3208.94
													1423	369.74		1423	771.854		1423	1206.37		1423	1793.31		1423	2510.6		1423	3211.36
													1424	370.004		1424	772.403		1424	1207.13		1424	1794.51		1424	2512.41		1424	3213.8
													1425	370.275		1425	772.953		1425	1207.9		1425	1795.71		1425	2514.22		1425	3216.24
													1426	370.54		1426	773.507		1426	1208.67		1426	1796.9		1426	2516.01		1426	3218.64
													1427	370.805		1427	774.053		1427	1209.44		1427	1798.1		1427	2517.8		1427	3221.04
													1428	371.071		1428	774.605		1428	1210.19		1428	1799.28		1428	2519.6		1428	3223.48
													1429	371.336		1429	775.152		1429	1210.96		1429	1800.49		1429	2521.41		1429	3225.92
													1430	371.602		1430	775.702		1430	1211.73		1430	1801.69		1430	2523.22		1430	3228.33
													1431	371.869		1431	776.255		1431	1212.5		1431	1802.88		1431	2525.03		1431	3230.75
													1432	372.136		1432	776.804		1432	1213.27		1432	1804.07		1432	2526.83		1432	3233.2
													1433	372.403		1433	777.345		1433	1214.05		1433	1805.25		1433	2528.61		1433	3235.66
													1434	372.674		1434	777.89		1434	1214.82		1434	1806.45		1434	2530.4		1434	3238.11
													1435	372.946		1435	778.441		1435	1215.61		1435	1807.66		1435	2532.21		1435	3240.55
													1436	373.216		1436	778.988		1436	1216.4		1436	1808.87		1436	2534		1436	3242.98
													1437	373.487		1437	779.536		1437	1217.19		1437	1810.07		1437	2535.8		1437	3245.4
													1438	373.756		1438	780.079		1438	1217.98		1438	1811.28		1438	2537.6		1438	3247.83
													1439	374.027		1439	780.625		1439	1218.76		1439	1812.48		1439	2539.39		1439	3250.26
													1440	374.293		1440	781.175		1440	1219.54		1440	1813.67		1440	2541.18		1440	3252.68
													1441	374.563		1441	781.717		1441	1220.32		1441	1814.88		1441	2542.96		1441	3255.14
													1442	374.832		1442	782.263		1442	1221.1		1442	1816.09		1442	2544.72		1442	3257.59
													1443	375.098		1443	782.806		1443	1221.88		1443	1817.29		1443	2546.49		1443	3260.01
													1444	375.361		1444	783.355		1444	1222.66		1444	1818.49		1444	2548.27		1444	3262.41
													1445	375.63		1445	783.902		1445	1223.44		1445	1819.69		1445	2550.05		1445	3264.82
													1446	375.896		1446	784.455		1446	1224.22		1446	1820.88		1446	2551.8		1446	3267.22
													1447	376.166		1447	785.001		1447	1225.01		1447	1822.08		1447	2553.57		1447	3269.64
													1448	376.434		1448	785.553		1448	1225.8		1448	1823.28		1448	2555.34		1448	3272.04
													1449	376.705		1449	786.099		1449	1226.6		1449	1824.49		1449	2557.11		1449	3274.43
													1450	376.976		1450	786.646		1450	1227.39		1450	1825.71		1450	2558.87		1450	3276.82
													1451	377.245		1451	787.189		1451	1228.19		1451	1826.94		1451	2560.66		1451	3279.21
													1452	377.511		1452	787.731		1452	1228.99		1452	1828.16		1452	2562.41		1452	3281.61
													1453	377.778		1453	788.269		1453	1229.78		1453	1829.38		1453	2564.16		1453	3283.98
													1454	378.046		1454	788.809		1454	1230.58		1454	1830.58		1454	2565.92		1454	3286.33
													1455	378.322		1455	789.349		1455	1231.37		1455	1831.8		1455	2567.68		1455	3288.68
													1456	378.586		1456	789.89		1456	1232.17		1456	1833		1456	2569.45		1456	3291.02
													1457	378.847		1457	790.43		1457	1232.97		1457	1834.22		1457	2571.2		1457	3293.33
													1458	379.109		1458	790.974		1458	1233.77		1458	1835.43		1458	2572.94		1458	3295.62
													1459	379.369		1459	791.519		1459	1234.58		1459	1836.64		1459	2574.69		1459	3297.91
													1460	379.628		1460	792.062		1460	1235.38		1460	1837.84		1460	2576.43		1460	3300.21
													1461	379.888		1461	792.607		1461	1236.19		1461	1839.03		1461	2578.16		1461	3302.52
													1462	380.147		1462	793.158		1462	1237		1462	1840.21		1462	2579.87		1462	3304.81
													1463	380.409		1463	793.703		1463	1237.81		1463	1841.4		1463	2581.59		1463	3307.09
													1464	380.675		1464	794.242		1464	1238.61		1464	1842.59		1464	2583.29		1464	3309.39
													1465	380.936		1465	794.785		1465	1239.4		1465	1843.76		1465	2584.99		1465	3311.68
													1466	381.202		1466	795.329		1466	1240.2		1466	1844.95		1466	2586.68		1466	3313.97
													1467	381.47		1467	795.874		1467	1241		1467	1846.12		1467	2588.37		1467	3316.23
													1468	381.734		1468	796.419		1468	1241.79		1468	1847.29		1468	2590.06		1468	3318.49
													1469	381.998		1469	796.961		1469	1242.58		1469	1848.46		1469	2591.74		1469	3320.75
													1470	382.268		1470	797.511		1470	1243.37		1470	1849.64		1470	2593.38		1470	3322.97
													1471	382.539		1471	798.05		1471	1244.16		1471	1850.8		1471	2595.02		1471	3325.22
													1472	382.812		1472	798.591		1472	1244.94		1472	1851.97		1472	2596.68		1472	3327.45
													1473	383.087		1473	799.14		1473	1245.72		1473	1853.13		1473	2598.34		1473	3329.67
													1474	383.359		1474	799.689		1474	1246.51		1474	1854.29		1474	2599.99		1474	3331.89
													1475	383.633		1475	800.241		1475	1247.29		1475	1855.46		1475	2601.65		1475	3334.13
													1476	383.906		1476	800.787		1476	1248.06		1476	1856.64		1476	2603.28		1476	3336.34
													1477	384.179		1477	801.337		1477	1248.83		1477	1857.8		1477	2604.94		1477	3338.52
													1478	384.449		1478	801.887		1478	1249.6		1478	1858.97		1478	2606.58		1478	3340.72
													1479	384.717		1479	802.433		1479	1250.37		1479	1860.13		1479	2608.23		1479	3342.91
													1480	384.984		1480	802.978		1480	1251.12		1480	1861.3		1480	2609.87		1480	3345.09
													1481	385.25		1481	803.518		1481	1251.87		1481	1862.46		1481	2611.53		1481	3347.26
													1482	385.519		1482	804.063		1482	1252.63		1482	1863.6		1482	2613.2		1482	3349.44
													1483	385.785		1483	804.603		1483	1253.38		1483	1864.74		1483	2614.86		1483	3351.63
													1484	386.05		1484	805.138		1484	1254.13		1484	1865.89		1484	2616.52		1484	3353.81
													1485	386.316		1485	805.672		1485	1254.89		1485	1867.05		1485	2618.19		1485	3356.01
													1486	386.589		1486	806.209		1486	1255.64		1486	1868.21		1486	2619.85		1486	3358.22
													1487	386.859		1487	806.74		1487	1256.38		1487	1869.36		1487	2621.49		1487	3360.39
													1488	387.128		1488	807.271		1488	1257.11		1488	1870.51		1488	2623.12		1488	3362.59
													1489	387.396		1489	807.789		1489	1257.84		1489	1871.66		1489	2624.75		1489	3364.75
													1490	387.665		1490	808.306		1490	1258.58		1490	1872.81		1490	2626.39		1490	3366.89
													1491	387.938		1491	808.82		1491	1259.32		1491	1873.96		1491	2628.03		1491	3368.98
													1492	388.21		1492	809.335		1492	1260.07		1492	1875.12		1492	2629.67		1492	3371.08
													1493	388.478		1493	809.845		1493	1260.81		1493	1876.28		1493	2631.3		1493	3373.16
													1494	388.748		1494	810.356		1494	1261.57		1494	1877.43		1494	2632.95		1494	3375.21
													1495	389.018		1495	810.864		1495	1262.32		1495	1878.57		1495	2634.6		1495	3377.27
													1496	389.288		1496	811.36		1496	1263.08		1496	1879.71		1496	2636.24		1496	3379.32
													1497	389.561		1497	811.863		1497	1263.84		1497	1880.85		1497	2637.88		1497	3381.35
													1498	389.833		1498	812.368		1498	1264.6		1498	1881.98		1498	2639.52		1498	3383.37
													1499	390.103		1499	812.877		1499	1265.36		1499	1883.12		1499	2641.16		1499	3385.44
													1500	390.375		1500	813.376		1500	1266.12		1500	1884.28		1500	2642.77		1500	3387.54
													1501	390.649		1501	813.876		1501	1266.88		1501	1885.45		1501	2644.36		1501	3389.62
													1502	390.923		1502	814.382		1502	1267.63		1502	1886.6		1502	2645.93		1502	3391.7
													1503	391.195		1503	814.887		1503	1268.39		1503	1887.76		1503	2647.51		1503	3393.78
													1504	391.467		1504	815.395		1504	1269.15		1504	1888.89		1504	2649.08		1504	3395.85
													1505	391.735		1505	815.909		1505	1269.91		1505	1890.02		1505	2650.63		1505	3397.89
													1506	392.013		1506	816.425		1506	1270.68		1506	1891.15		1506	2652.18		1506	3399.93
													1507	392.29		1507	816.944		1507	1271.44		1507	1892.28		1507	2653.72		1507	3401.96
													1508	392.567		1508	817.454		1508	1272.2		1508	1893.41		1508	2655.27		1508	3404
													1509	392.842		1509	817.965		1509	1272.96		1509	1894.55		1509	2656.82		1509	3406.05
													1510	393.118		1510	818.475		1510	1273.72		1510	1895.67		1510	2658.37		1510	3408.1
													1511	393.396		1511	818.994		1511	1274.47		1511	1896.78		1511	2659.9		1511	3410.15
													1512	393.677		1512	819.508		1512	1275.22		1512	1897.89		1512	2661.44		1512	3412.19
													1513	393.953		1513	820.022		1513	1275.97		1513	1899.01		1513	2662.97		1513	3414.22
													1514	394.23		1514	820.539		1514	1276.71		1514	1900.14		1514	2664.52		1514	3416.26
													1515	394.509		1515	821.053		1515	1277.45		1515	1901.27		1515	2666.05		1515	3418.29
													1516	394.787		1516	821.571		1516	1278.18		1516	1902.4		1516	2667.57		1516	3420.33
													1517	395.065		1517	822.088		1517	1278.92		1517	1903.54		1517	2669.1		1517	3422.36
													1518	395.347		1518	822.604		1518	1279.67		1518	1904.69		1518	2670.6		1518	3424.4
													1519	395.628		1519	823.115		1519	1280.41		1519	1905.85		1519	2672.11		1519	3426.43
													1520	395.904		1520	823.62		1520	1281.15		1520	1907		1520	2673.63		1520	3428.47
													1521	396.182		1521	824.128		1521	1281.9		1521	1908.13		1521	2675.16		1521	3430.5
													1522	396.462		1522	824.628		1522	1282.65		1522	1909.28		1522	2676.7		1522	3432.52
													1523	396.743		1523	825.127		1523	1283.38		1523	1910.41		1523	2678.26		1523	3434.54
													1524	397.021		1524	825.63		1524	1284.12		1524	1911.53		1524	2679.79		1524	3436.57
													1525	397.305		1525	826.126		1525	1284.87		1525	1912.66		1525	2681.31		1525	3438.58
													1526	397.586		1526	826.632		1526	1285.6		1526	1913.78		1526	2682.84		1526	3440.61
													1527	397.866		1527	827.137		1527	1286.33		1527	1914.9		1527	2684.37		1527	3442.64
													1528	398.153		1528	827.641		1528	1287.08		1528	1916.03		1528	2685.9		1528	3444.7
													1529	398.441		1529	828.149		1529	1287.82		1529	1917.15		1529	2687.46		1529	3446.78
													1530	398.727		1530	828.649		1530	1288.56		1530	1918.28		1530	2689.01		1530	3448.85
													1531	399.015		1531	829.146		1531	1289.3		1531	1919.42		1531	2690.55		1531	3450.9
													1532	399.301		1532	829.636		1532	1290.04		1532	1920.57		1532	2692.09		1532	3452.96
													1533	399.591		1533	830.132		1533	1290.79		1533	1921.71		1533	2693.63		1533	3455
													1534	399.875		1534	830.632		1534	1291.53		1534	1922.85		1534	2695.19		1534	3457.06
													1535	400.157		1535	831.135		1535	1292.28		1535	1923.98		1535	2696.74		1535	3459.09
													1536	400.442		1536	831.634		1536	1293.03		1536	1925.07		1536	2698.31		1536	3461.1
													1537	400.724		1537	832.135		1537	1293.78		1537	1926.16		1537	2699.87		1537	3463.12
													1538	401.006		1538	832.632		1538	1294.55		1538	1927.27		1538	2701.44		1538	3465.16
													1539	401.289		1539	833.136		1539	1295.32		1539	1928.35		1539	2703.01		1539	3467.2
													1540	401.572		1540	833.643		1540	1296.09		1540	1929.44		1540	2704.56		1540	3469.25
													1541	401.852		1541	834.142		1541	1296.86		1541	1930.51		1541	2706.12		1541	3471.28
													1542	402.137		1542	834.651		1542	1297.63		1542	1931.58		1542	2707.68		1542	3473.34
													1543	402.419		1543	835.16		1543	1298.4		1543	1932.66		1543	2709.24		1543	3475.37
													1544	402.705		1544	835.663		1544	1299.18		1544	1933.75		1544	2710.81		1544	3477.44
													1545	402.978		1545	836.173		1545	1299.97		1545	1934.84		1545	2712.41		1545	3479.53
													1546	403.254		1546	836.682		1546	1300.75		1546	1935.92		1546	2714.03		1546	3481.6
													1547	403.529		1547	837.193		1547	1301.53		1547	1936.98		1547	2715.65		1547	3483.66
													1548	403.796		1548	837.705		1548	1302.29		1548	1938.03		1548	2717.25		1548	3485.7
													1549	404.07		1549	838.214		1549	1303.05		1549	1939.09		1549	2718.84		1549	3487.74
													1550	404.347		1550	838.729		1550	1303.82		1550	1940.13		1550	2720.43		1550	3489.79
													1551	404.622		1551	839.236		1551	1304.58		1551	1941.18		1551	2722.01		1551	3491.85
													1552	404.899		1552	839.742		1552	1305.35		1552	1942.25		1552	2723.6		1552	3493.91
													1553	405.174		1553	840.244		1553	1306.12		1553	1943.32		1553	2725.19		1553	3495.93
													1554	405.452		1554	840.749		1554	1306.9		1554	1944.4		1554	2726.79		1554	3497.95
													1555	405.727		1555	841.256		1555	1307.67		1555	1945.49		1555	2728.39		1555	3499.97
													1556	406.01		1556	841.768		1556	1308.43		1556	1946.58		1556	2730		1556	3502.01
													1557	406.288		1557	842.285		1557	1309.2		1557	1947.67		1557	2731.63		1557	3504.04
													1558	406.562		1558	842.79		1558	1309.96		1558	1948.76		1558	2733.25		1558	3506.1
													1559	406.838		1559	843.297		1559	1310.72		1559	1949.84		1559	2734.9		1559	3508.15
													1560	407.115		1560	843.814		1560	1311.47		1560	1950.93		1560	2736.55		1560	3510.19
													1561	407.394		1561	844.331		1561	1312.24		1561	1952.02		1561	2738.2		1561	3512.21
													1562	407.671		1562	844.851		1562	1313		1562	1953.1		1562	2739.85		1562	3514.23
													1563	407.946		1563	845.372		1563	1313.75		1563	1954.17		1563	2741.48		1563	3516.29
													1564	408.222		1564	845.897		1564	1314.49		1564	1955.27		1564	2743.09		1564	3518.34
													1565	408.497		1565	846.417		1565	1315.23		1565	1956.38		1565	2744.71		1565	3520.4
													1566	408.774		1566	846.94		1566	1315.96		1566	1957.49		1566	2746.32		1566	3522.45
													1567	409.051		1567	847.465		1567	1316.7		1567	1958.58		1567	2747.91		1567	3524.44
													1568	409.33		1568	848.004		1568	1317.43		1568	1959.68		1568	2749.5		1568	3526.45
													1569	409.608		1569	848.547		1569	1318.17		1569	1960.78		1569	2751.09		1569	3528.46
													1570	409.885		1570	849.092		1570	1318.89		1570	1961.88		1570	2752.69		1570	3530.47
													1571	410.16		1571	849.633		1571	1319.62		1571	1962.98		1571	2754.28		1571	3532.5
													1572	410.437		1572	850.178		1572	1320.34		1572	1964.08		1572	2755.84		1572	3534.59
													1573	410.716		1573	850.723		1573	1321.07		1573	1965.15		1573	2757.4		1573	3536.66
													1574	410.997		1574	851.27		1574	1321.81		1574	1966.22		1574	2758.96		1574	3538.76
													1575	411.281		1575	851.808		1575	1322.57		1575	1967.29		1575	2760.51		1575	3540.83
													1576	411.568		1576	852.351		1576	1323.31		1576	1968.37		1576	2762.08		1576	3542.92
													1577	411.849		1577	852.888		1577	1324.07		1577	1969.46		1577	2763.62		1577	3545.01
													1578	412.134		1578	853.422		1578	1324.83		1578	1970.54		1578	2765.14		1578	3547.12
													1579	412.42		1579	853.96		1579	1325.58		1579	1971.6		1579	2766.66		1579	3549.23
													1580	412.71		1580	854.493		1580	1326.32		1580	1972.66		1580	2768.19		1580	3551.37
													1581	412.997		1581	855.03		1581	1327.06		1581	1973.72		1581	2769.69		1581	3553.52
													1582	413.289		1582	855.567		1582	1327.77		1582	1974.8		1582	2771.18		1582	3555.68
													1583	413.578		1583	856.108		1583	1328.48		1583	1975.87		1583	2772.67		1583	3557.88
													1584	413.874		1584	856.653		1584	1329.19		1584	1976.94		1584	2774.15		1584	3560.1
													1585	414.165		1585	857.189		1585	1329.89		1585	1978.02		1585	2775.63		1585	3562.3
													1586	414.461		1586	857.72		1586	1330.59		1586	1979.1		1586	2777.09		1586	3564.47
													1587	414.754		1587	858.246		1587	1331.28		1587	1980.16		1587	2778.56		1587	3566.65
													1588	415.044		1588	858.779		1588	1331.98		1588	1981.25		1588	2780.02		1588	3568.85
													1589	415.338		1589	859.307		1589	1332.67		1589	1982.32		1589	2781.46		1589	3571.05
													1590	415.633		1590	859.826		1590	1333.37		1590	1983.38		1590	2782.89		1590	3573.22
													1591	415.927		1591	860.34		1591	1334.07		1591	1984.48		1591	2784.28		1591	3575.4
													1592	416.215		1592	860.86		1592	1334.78		1592	1985.56		1592	2785.67		1592	3577.61
													1593	416.5		1593	861.375		1593	1335.51		1593	1986.64		1593	2787.04		1593	3579.81
													1594	416.784		1594	861.886		1594	1336.24		1594	1987.69		1594	2788.43		1594	3582
													1595	417.066		1595	862.392		1595	1336.98		1595	1988.76		1595	2789.82		1595	3584.21
													1596	417.343		1596	862.897		1596	1337.72		1596	1989.81		1596	2791.22		1596	3586.43
													1597	417.619		1597	863.4		1597	1338.47		1597	1990.86		1597	2792.58		1597	3588.61
													1598	417.896		1598	863.913		1598	1339.21		1598	1991.89		1598	2793.93		1598	3590.77
													1599	418.174		1599	864.425		1599	1339.96		1599	1992.94		1599	2795.27		1599	3592.94
													1600	418.453		1600	864.934		1600	1340.71		1600	1994		1600	2796.64		1600	3595.12
													1601	418.728		1601	865.436		1601	1341.44		1601	1995.08		1601	2798		1601	3597.3
													1602	419.003		1602	865.928		1602	1342.18		1602	1996.16		1602	2799.39		1602	3599.45
													1603	419.275		1603	866.428		1603	1342.93		1603	1997.25		1603	2800.77		1603	3601.62
													1604	419.552		1604	866.935		1604	1343.68		1604	1998.32		1604	2802.16		1604	3603.81
													1605	419.824		1605	867.438		1605	1344.43		1605	1999.39		1605	2803.53		1605	3605.96
													1606	420.098		1606	867.95		1606	1345.17		1606	2000.45		1606	2804.91		1606	3608.13
													1607	420.364		1607	868.464		1607	1345.92		1607	2001.5		1607	2806.3		1607	3610.28
													1608	420.637		1608	868.972		1608	1346.66		1608	2002.53		1608	2807.68		1608	3612.45
													1609	420.905		1609	869.482		1609	1347.4		1609	2003.59		1609	2809.09		1609	3614.62
													1610	421.177		1610	869.98		1610	1348.14		1610	2004.66		1610	2810.48		1610	3616.79
													1611	421.45		1611	870.477		1611	1348.87		1611	2005.75		1611	2811.86		1611	3618.98
													1612	421.727		1612	870.969		1612	1349.6		1612	2006.8		1612	2813.25		1612	3621.13
													1613	422.002		1613	871.46		1613	1350.32		1613	2007.88		1613	2814.65		1613	3623.26
													1614	422.28		1614	871.947		1614	1351.04		1614	2008.93		1614	2816.05		1614	3625.4
													1615	422.552		1615	872.431		1615	1351.75		1615	2010		1615	2817.46		1615	3627.53
													1616	422.829		1616	872.92		1616	1352.46		1616	2011.06		1616	2818.86		1616	3629.7
													1617	423.11		1617	873.411		1617	1353.18		1617	2012.13		1617	2820.25		1617	3631.89
													1618	423.389		1618	873.912		1618	1353.9		1618	2013.2		1618	2821.64		1618	3634.1
													1619	423.662		1619	874.421		1619	1354.61		1619	2014.28		1619	2823.04		1619	3636.32
													1620	423.937		1620	874.924		1620	1355.32		1620	2015.35		1620	2824.42		1620	3638.57
													1621	424.22		1621	875.425		1621	1356.02		1621	2016.41		1621	2825.81		1621	3640.84
													1622	424.499		1622	875.927		1622	1356.73		1622	2017.45		1622	2827.2		1622	3643.15
													1623	424.778		1623	876.438		1623	1357.42		1623	2018.5		1623	2828.6		1623	3645.47
													1624	425.057		1624	876.959		1624	1358.14		1624	2019.58		1624	2830.01		1624	3647.77
													1625	425.34		1625	877.48		1625	1358.84		1625	2020.64		1625	2831.42		1625	3650.07
													1626	425.629		1626	878.006		1626	1359.54		1626	2021.68		1626	2832.82		1626	3652.39
													1627	425.911		1627	878.533		1627	1360.23		1627	2022.72		1627	2834.25		1627	3654.68
													1628	426.193		1628	879.065		1628	1360.93		1628	2023.77		1628	2835.71		1628	3656.97
													1629	426.481		1629	879.593		1629	1361.63		1629	2024.83		1629	2837.18		1629	3659.23
													1630	426.771		1630	880.122		1630	1362.32		1630	2025.89		1630	2838.68		1630	3661.45
													1631	427.064		1631	880.643		1631	1363.01		1631	2026.94		1631	2840.17		1631	3663.64
													1632	427.353		1632	881.154		1632	1363.71		1632	2027.99		1632	2841.65		1632	3665.85
													1633	427.647		1633	881.663		1633	1364.41		1633	2029.03		1633	2843.13		1633	3668.04
													1634	427.939		1634	882.178		1634	1365.11		1634	2030.07		1634	2844.55		1634	3670.24
													1635	428.234		1635	882.676		1635	1365.81		1635	2031.11		1635	2846.01		1635	3672.43
													1636	428.514		1636	883.175		1636	1366.5		1636	2032.14		1636	2847.45		1636	3674.63
													1637	428.792		1637	883.673		1637	1367.2		1637	2033.16		1637	2848.86		1637	3676.84
													1638	429.07		1638	884.171		1638	1367.88		1638	2034.22		1638	2850.31		1638	3679.06
													1639	429.357		1639	884.673		1639	1368.57		1639	2035.24		1639	2851.79		1639	3681.28
													1640	429.638		1640	885.172		1640	1369.26		1640	2036.26		1640	2853.29		1640	3683.49
													1641	429.916		1641	885.674		1641	1369.97		1641	2037.27		1641	2854.83		1641	3685.71
													1642	430.199		1642	886.158		1642	1370.67		1642	2038.29		1642	2856.38		1642	3687.93
													1643	430.473		1643	886.646		1643	1371.36		1643	2039.3		1643	2857.93		1643	3690.19
													1644	430.747		1644	887.136		1644	1372.05		1644	2040.32		1644	2859.53		1644	3692.44
													1645	431.02		1645	887.618		1645	1372.76		1645	2041.35		1645	2861.12		1645	3694.71
													1646	431.292		1646	888.096		1646	1373.47		1646	2042.36		1646	2862.72		1646	3696.98
													1647	431.567		1647	888.587		1647	1374.17		1647	2043.39		1647	2864.34		1647	3699.25
													1648	431.847		1648	889.078		1648	1374.88		1648	2044.41		1648	2865.96		1648	3701.52
													1649	432.125		1649	889.576		1649	1375.58		1649	2045.42		1649	2867.6		1649	3703.77
													1650	432.398		1650	890.065		1650	1376.28		1650	2046.44		1650	2869.25		1650	3706.04
													1651	432.671		1651	890.554		1651	1376.99		1651	2047.46		1651	2870.92		1651	3708.28
													1652	432.938		1652	891.041		1652	1377.68		1652	2048.47		1652	2872.61		1652	3710.55
													1653	433.21		1653	891.52		1653	1378.39		1653	2049.49		1653	2874.28		1653	3712.8
													1654	433.473		1654	891.999		1654	1379.1		1654	2050.47		1654	2875.92		1654	3715.05
													1655	433.744		1655	892.488		1655	1379.81		1655	2051.46		1655	2877.59		1655	3717.32
													1656	434.015		1656	892.974		1656	1380.52		1656	2052.43		1656	2879.24		1656	3719.57
													1657	434.292		1657	893.468		1657	1381.23		1657	2053.4		1657	2880.9		1657	3721.84
													1658	434.571		1658	893.976		1658	1381.94		1658	2054.35		1658	2882.61		1658	3724.1
													1659	434.853		1659	894.476		1659	1382.66		1659	2055.31		1659	2884.32		1659	3726.34
													1660	435.128		1660	894.979		1660	1383.39		1660	2056.28		1660	2886.03		1660	3728.58
													1661	435.411		1661	895.484		1661	1384.15		1661	2057.26		1661	2887.71		1661	3730.84
													1662	435.692		1662	895.985		1662	1384.89		1662	2058.25		1662	2889.35		1662	3733.07
													1663	435.971		1663	896.48		1663	1385.63		1663	2059.26		1663	2891		1663	3735.32
													1664	436.246		1664	896.962		1664	1386.35		1664	2060.27		1664	2892.69		1664	3737.58
													1665	436.528		1665	897.443		1665	1387.08		1665	2061.28		1665	2894.36		1665	3739.77
													1666	436.804		1666	897.932		1666	1387.79		1666	2062.29		1666	2896.02		1666	3742
													1667	437.086		1667	898.412		1667	1388.51		1667	2063.3		1667	2897.7		1667	3744.26
													1668	437.375		1668	898.888		1668	1389.22		1668	2064.3		1668	2899.4		1668	3746.49
													1669	437.663		1669	899.355		1669	1389.93		1669	2065.31		1669	2901.09		1669	3748.76
													1670	437.946		1670	899.83		1670	1390.65		1670	2066.33		1670	2902.8		1670	3751.05
													1671	438.228		1671	900.293		1671	1391.38		1671	2067.36		1671	2904.48		1671	3753.33
													1672	438.504		1672	900.756		1672	1392.08		1672	2068.38		1672	2906.19		1672	3755.6
													1673	438.78		1673	901.209		1673	1392.81		1673	2069.38		1673	2907.91		1673	3757.88
													1674	439.059		1674	901.671		1674	1393.53		1674	2070.42		1674	2909.69		1674	3760.11
													1675	439.336		1675	902.138		1675	1394.25		1675	2071.45		1675	2911.46		1675	3762.31
													1676	439.616		1676	902.604		1676	1394.95		1676	2072.47		1676	2913.26		1676	3764.48
													1677	439.901		1677	903.073		1677	1395.66		1677	2073.5		1677	2915.05		1677	3766.7
													1678	440.189		1678	903.544		1678	1396.36		1678	2074.53		1678	2916.84		1678	3768.9
													1679	440.478		1679	904.021		1679	1397.07		1679	2075.57		1679	2918.66		1679	3771.09
													1680	440.763		1680	904.488		1680	1397.75		1680	2076.6		1680	2920.49		1680	3773.31
													1681	441.047		1681	904.961		1681	1398.46		1681	2077.62		1681	2922.35		1681	3775.5
													1682	441.331		1682	905.427		1682	1399.16		1682	2078.64		1682	2924.2		1682	3777.72
													1683	441.613		1683	905.894		1683	1399.86		1683	2079.67		1683	2926.03		1683	3779.91
													1684	441.897		1684	906.367		1684	1400.56		1684	2080.7		1684	2927.85		1684	3782.14
													1685	442.185		1685	906.834		1685	1401.26		1685	2081.7		1685	2929.65		1685	3784.38
													1686	442.475		1686	907.312		1686	1401.97		1686	2082.71		1686	2931.43		1686	3786.61
													1687	442.763		1687	907.787		1687	1402.67		1687	2083.7		1687	2933.21		1687	3788.84
													1688	443.049		1688	908.279		1688	1403.38		1688	2084.68		1688	2935		1688	3791.07
													1689	443.335		1689	908.764		1689	1404.09		1689	2085.68		1689	2936.79		1689	3793.22
													1690	443.616		1690	909.253		1690	1404.78		1690	2086.66		1690	2938.58		1690	3795.47
													1691	443.901		1691	909.752		1691	1405.5		1691	2087.67		1691	2940.37		1691	3797.66
													1692	444.182		1692	910.229		1692	1406.2		1692	2088.66		1692	2942.2		1692	3799.86
													1693	444.468		1693	910.706		1693	1406.91		1693	2089.64		1693	2943.98		1693	3802.06
													1694	444.749		1694	911.186		1694	1407.59		1694	2090.57		1694	2945.78		1694	3804.29
													1695	445.034		1695	911.678		1695	1408.26		1695	2091.51		1695	2947.56		1695	3806.47
													1696	445.319		1696	912.163		1696	1408.94		1696	2092.45		1696	2949.33		1696	3808.69
													1697	445.599		1697	912.652		1697	1409.63		1697	2093.39		1697	2951.09		1697	3810.9
													1698	445.879		1698	913.132		1698	1410.34		1698	2094.31		1698	2952.9		1698	3813.07
													1699	446.158		1699	913.613		1699	1411.05		1699	2095.2		1699	2954.69		1699	3815.26
													1700	446.437		1700	914.082		1700	1411.78		1700	2096.11		1700	2956.45		1700	3817.49
													1701	446.709		1701	914.554		1701	1412.49		1701	2097.02		1701	2958.21		1701	3819.69
													1702	446.982		1702	915.034		1702	1413.2		1702	2097.9		1702	2959.92		1702	3821.9
													1703	447.261		1703	915.496		1703	1413.9		1703	2098.83		1703	2961.66		1703	3824.13
													1704	447.544		1704	915.969		1704	1414.59		1704	2099.77		1704	2963.43		1704	3826.34
													1705	447.828		1705	916.436		1705	1415.29		1705	2100.72		1705	2965.18		1705	3828.55
													1706	448.113		1706	916.9		1706	1416		1706	2101.69		1706	2966.96		1706	3830.74
													1707	448.397		1707	917.351		1707	1416.71		1707	2102.64		1707	2968.74		1707	3832.94
													1708	448.679		1708	917.796		1708	1417.44		1708	2103.61		1708	2970.57		1708	3835.16
													1709	448.964		1709	918.248		1709	1418.14		1709	2104.61		1709	2972.41		1709	3837.32
													1710	449.25		1710	918.71		1710	1418.85		1710	2105.59		1710	2974.22		1710	3839.52
													1711	449.532		1711	919.149		1711	1419.57		1711	2106.55		1711	2976.04		1711	3841.75
													1712	449.814		1712	919.594		1712	1420.28		1712	2107.55		1712	2977.87		1712	3843.97
													1713	450.09		1713	920.027		1713	1421.01		1713	2108.58		1713	2979.67		1713	3846.2
													1714	450.364		1714	920.455		1714	1421.73		1714	2109.61		1714	2981.5		1714	3848.43
													1715	450.642		1715	920.902		1715	1422.46		1715	2110.63		1715	2983.31		1715	3850.61
													1716	450.919		1716	921.356		1716	1423.2		1716	2111.66		1716	2985.1		1716	3852.83
													1717	451.196		1717	921.803		1717	1423.92		1717	2112.71		1717	2986.94		1717	3854.99
													1718	451.48		1718	922.252		1718	1424.65		1718	2113.79		1718	2988.75		1718	3857.23
													1719	451.755		1719	922.684		1719	1425.4		1719	2114.84		1719	2990.55		1719	3859.44
													1720	452.028		1720	923.139		1720	1426.15		1720	2115.93		1720	2992.37		1720	3861.65
													1721	452.298		1721	923.585		1721	1426.91		1721	2117.03		1721	2994.2		1721	3863.86
													1722	452.578		1722	924.018		1722	1427.65		1722	2118.15		1722	2996.06		1722	3866.04
													1723	452.854		1723	924.448		1723	1428.4		1723	2119.28		1723	2997.94		1723	3868.31
													1724	453.145		1724	924.877		1724	1429.14		1724	2120.4		1724	2999.81		1724	3870.57
													1725	453.427		1725	925.31		1725	1429.88		1725	2121.51		1725	3001.68		1725	3872.77
													1726	453.714		1726	925.749		1726	1430.65		1726	2122.59		1726	3003.55		1726	3874.95
													1727	454.001		1727	926.209		1727	1431.42		1727	2123.7		1727	3005.42		1727	3877.09
													1728	454.293		1728	926.668		1728	1432.2		1728	2124.81		1728	3007.29		1728	3879.23
													1729	454.584		1729	927.118		1729	1432.97		1729	2125.91		1729	3009.13		1729	3881.34
													1730	454.873		1730	927.578		1730	1433.75		1730	2127.04		1730	3010.97		1730	3883.45
													1731	455.165		1731	928.032		1731	1434.53		1731	2128.16		1731	3012.81		1731	3885.57
													1732	455.461		1732	928.484		1732	1435.33		1732	2129.3		1732	3014.65		1732	3887.7
													1733	455.75		1733	928.943		1733	1436.14		1733	2130.43		1733	3016.55		1733	3889.83
													1734	456.036		1734	929.392		1734	1436.95		1734	2131.53		1734	3018.46		1734	3891.96
													1735	456.323		1735	929.847		1735	1437.78		1735	2132.68		1735	3020.37		1735	3894.07
													1736	456.619		1736	930.312		1736	1438.62		1736	2133.81		1736	3022.26		1736	3896.19
													1737	456.912		1737	930.783		1737	1439.45		1737	2134.9		1737	3024.16		1737	3898.28
													1738	457.208		1738	931.245		1738	1440.27		1738	2135.96		1738	3026.09		1738	3900.34
													1739	457.499		1739	931.702		1739	1441.1		1739	2137.03		1739	3028.03		1739	3902.4
													1740	457.783		1740	932.143		1740	1441.93		1740	2138.11		1740	3029.97		1740	3904.42
													1741	458.07		1741	932.601		1741	1442.79		1741	2139.19		1741	3031.92		1741	3906.43
													1742	458.353		1742	933.045		1742	1443.66		1742	2140.24		1742	3033.92		1742	3908.48
													1743	458.628		1743	933.497		1743	1444.54		1743	2141.28		1743	3035.91		1743	3910.53
													1744	458.905		1744	933.972		1744	1445.42		1744	2142.38		1744	3037.93		1744	3912.58
													1745	459.173		1745	934.444		1745	1446.32		1745	2143.45		1745	3039.98		1745	3914.64
													1746	459.447		1746	934.921		1746	1447.2		1746	2144.53		1746	3042.04		1746	3916.7
													1747	459.719		1747	935.408		1747	1448.07		1747	2145.63		1747	3044.09		1747	3918.79
													1748	459.985		1748	935.903		1748	1448.95		1748	2146.68		1748	3046.15		1748	3920.83
													1749	460.256		1749	936.381		1749	1449.84		1749	2147.75		1749	3048.24		1749	3922.83
													1750	460.524		1750	936.854		1750	1450.71		1750	2148.85		1750	3050.32		1750	3924.85
													1751	460.796		1751	937.329		1751	1451.59		1751	2149.97		1751	3052.38		1751	3926.86
													1752	461.075		1752	937.803		1752	1452.48		1752	2151.06		1752	3054.42		1752	3928.86
													1753	461.347		1753	938.27		1753	1453.36		1753	2152.15		1753	3056.44		1753	3930.9
													1754	461.619		1754	938.731		1754	1454.23		1754	2153.26		1754	3058.52		1754	3932.96
													1755	461.885		1755	939.19		1755	1455.13		1755	2154.38		1755	3060.58		1755	3934.94
													1756	462.158		1756	939.656		1756	1456.03		1756	2155.51		1756	3062.64		1756	3936.91
													1757	462.427		1757	940.122		1757	1456.94		1757	2156.63		1757	3064.73		1757	3938.88
													1758	462.701		1758	940.577		1758	1457.83		1758	2157.75		1758	3066.77		1758	3940.81
													1759	462.975		1759	941.026		1759	1458.7		1759	2158.85		1759	3068.83		1759	3942.72
													1760	463.252		1760	941.473		1760	1459.57		1760	2159.97		1760	3070.9		1760	3944.67
													1761	463.526		1761	941.938		1761	1460.45		1761	2161.09		1761	3073.01		1761	3946.58
													1762	463.809		1762	942.396		1762	1461.33		1762	2162.24		1762	3075.05		1762	3948.54
													1763	464.095		1763	942.857		1763	1462.22		1763	2163.4		1763	3077.09		1763	3950.49
													1764	464.378		1764	943.321		1764	1463.12		1764	2164.59		1764	3079.12		1764	3952.51
													1765	464.665		1765	943.777		1765	1463.98		1765	2165.77		1765	3081.14		1765	3954.46
													1766	464.949		1766	944.257		1766	1464.86		1766	2166.99		1766	3083.2		1766	3956.33
													1767	465.236		1767	944.746		1767	1465.74		1767	2168.22		1767	3085.24		1767	3958.27
													1768	465.512		1768	945.248		1768	1466.61		1768	2169.45		1768	3087.25		1768	3960.23
													1769	465.791		1769	945.752		1769	1467.46		1769	2170.68		1769	3089.25		1769	3962.18
													1770	466.062		1770	946.259		1770	1468.33		1770	2171.91		1770	3091.19		1770	3964.06
													1771	466.337		1771	946.773		1771	1469.21		1771	2173.11		1771	3093.18		1771	3966.02
													1772	466.604		1772	947.295		1772	1470.09		1772	2174.32		1772	3095.19		1772	3967.91
													1773	466.869		1773	947.808		1773	1470.96		1773	2175.51		1773	3097.23		1773	3969.75
													1774	467.141		1774	948.307		1774	1471.83		1774	2176.7		1774	3099.31		1774	3971.61
													1775	467.399		1775	948.805		1775	1472.74		1775	2177.9		1775	3101.41		1775	3973.47
													1776	467.66		1776	949.305		1776	1473.64		1776	2179.1		1776	3103.51		1776	3975.34
													1777	467.916		1777	949.812		1777	1474.53		1777	2180.29		1777	3105.58		1777	3977.25
													1778	468.182		1778	950.32		1778	1475.39		1778	2181.4		1778	3107.61		1778	3979.15
													1779	468.453		1779	950.849		1779	1476.23		1779	2182.58		1779	3109.65		1779	3981.05
													1780	468.716		1780	951.373		1780	1477.09		1780	2183.77		1780	3111.66		1780	3982.94
													1781	468.983		1781	951.898		1781	1477.94		1781	2184.94		1781	3113.63		1781	3984.8
													1782	469.246		1782	952.435		1782	1478.85		1782	2186.12		1782	3115.62		1782	3986.74
													1783	469.513		1783	952.965		1783	1479.74		1783	2187.23		1783	3117.52		1783	3988.75
													1784	469.779		1784	953.524		1784	1480.61		1784	2188.36		1784	3119.41		1784	3990.81
													1785	470.051		1785	954.076		1785	1481.48		1785	2189.47		1785	3121.39		1785	3992.93
													1786	470.317		1786	954.634		1786	1482.36		1786	2190.61		1786	3123.37		1786	3995.07
													1787	470.594		1787	955.189		1787	1483.26		1787	2191.73		1787	3125.32		1787	3997.16
													1788	470.867		1788	955.745		1788	1484.15		1788	2192.9		1788	3127.33		1788	3999.36
													1789	471.132		1789	956.3		1789	1485.04		1789	2194.04		1789	3129.28		1789	4001.56
													1790	471.4		1790	956.848		1790	1485.93		1790	2195.25		1790	3131.22		1790	4003.73
													1791	471.667		1791	957.41		1791	1486.82		1791	2196.42		1791	3133.13		1791	4006.03
													1792	471.932		1792	957.962		1792	1487.71		1792	2197.57		1792	3135.04		1792	4008.26
													1793	472.203		1793	958.518		1793	1488.58		1793	2198.73		1793	3136.93		1793	4010.45
													1794	472.471		1794	959.066		1794	1489.48		1794	2199.88		1794	3138.85		1794	4012.6
													1795	472.732		1795	959.615		1795	1490.37		1795	2201.03		1795	3140.78		1795	4014.74
													1796	473.001		1796	960.162		1796	1491.27		1796	2202.17		1796	3142.72		1796	4016.88
													1797	473.259		1797	960.691		1797	1492.16		1797	2203.28		1797	3144.6		1797	4019.05
													1798	473.522		1798	961.223		1798	1493.07		1798	2204.41		1798	3146.46		1798	4021.23
													1799	473.778		1799	961.749		1799	1493.96		1799	2205.53		1799	3148.36		1799	4023.44
													1800	474.039		1800	962.281		1800	1494.86		1800	2206.65		1800	3150.29		1800	4025.63
													1801	474.292		1801	962.826		1801	1495.75		1801	2207.77		1801	3152.19		1801	4027.81
													1802	474.553		1802	963.386		1802	1496.64		1802	2208.87		1802	3154.1		1802	4030.05
													1803	474.819		1803	963.922		1803	1497.51		1803	2209.96		1803	3156.02		1803	4032.3
													1804	475.088		1804	964.48		1804	1498.35		1804	2211.05		1804	3157.89		1804	4034.65
													1805	475.357		1805	965.022		1805	1499.22		1805	2212.13		1805	3159.74		1805	4036.95
													1806	475.625		1806	965.575		1806	1500.08		1806	2213.21		1806	3161.58		1806	4039.29
													1807	475.88		1807	966.127		1807	1500.95		1807	2214.31		1807	3163.37		1807	4041.64
													1808	476.145		1808	966.655		1808	1501.82		1808	2215.37		1808	3165.18		1808	4043.97
													1809	476.405		1809	967.177		1809	1502.67		1809	2216.44		1809	3167		1809	4046.35
													1810	476.656		1810	967.718		1810	1503.49		1810	2217.48		1810	3168.88		1810	4048.68
													1811	476.905		1811	968.246		1811	1504.34		1811	2218.51		1811	3170.74		1811	4051.03
													1812	477.149		1812	968.778		1812	1505.14		1812	2219.61		1812	3172.57		1812	4053.31
													1813	477.392		1813	969.311		1813	1505.96		1813	2220.74		1813	3174.4		1813	4055.62
													1814	477.633		1814	969.849		1814	1506.8		1814	2221.82		1814	3176.18		1814	4057.86
													1815	477.865		1815	970.372		1815	1507.62		1815	2222.89		1815	3177.96		1815	4060.09
													1816	478.112		1816	970.883		1816	1508.42		1816	2223.98		1816	3179.71		1816	4062.37
													1817	478.359		1817	971.4		1817	1509.24		1817	2225.04		1817	3181.47		1817	4064.63
													1818	478.608		1818	971.924		1818	1510.03		1818	2226.11		1818	3183.3		1818	4066.93
													1819	478.851		1819	972.444		1819	1510.84		1819	2227.16		1819	3185.11		1819	4069.22
													1820	479.099		1820	972.976		1820	1511.65		1820	2228.18		1820	3186.92		1820	4071.49
													1821	479.349		1821	973.517		1821	1512.46		1821	2229.23		1821	3188.75		1821	4073.79
													1822	479.577		1822	974.043		1822	1513.27		1822	2230.25		1822	3190.58		1822	4076.01
													1823	479.818		1823	974.596		1823	1514.06		1823	2231.26		1823	3192.38		1823	4078.16
													1824	480.06		1824	975.138		1824	1514.87		1824	2232.29		1824	3194.26		1824	4080.32
													1825	480.31		1825	975.695		1825	1515.7		1825	2233.33		1825	3196.19		1825	4082.5
													1826	480.529		1826	976.22		1826	1516.53		1826	2234.4		1826	3198.09		1826	4084.76
													1827	480.75		1827	976.721		1827	1517.33		1827	2235.49		1827	3199.95		1827	4087.08
													1828	480.97		1828	977.236		1828	1518.15		1828	2236.59		1828	3201.78		1828	4089.4
													1829	481.19		1829	977.756		1829	1518.96		1829	2237.65		1829	3203.62		1829	4091.66
													1830	481.413		1830	978.283		1830	1519.79		1830	2238.68		1830	3205.47		1830	4093.97
													1831	481.649		1831	978.782		1831	1520.65		1831	2239.74		1831	3207.3		1831	4096.16
													1832	481.902		1832	979.307		1832	1521.52		1832	2240.78		1832	3209.11		1832	4098.36
													1833	482.142		1833	979.842		1833	1522.37		1833	2241.84		1833	3210.88		1833	4100.6
													1834	482.382		1834	980.384		1834	1523.2		1834	2242.94		1834	3212.68		1834	4102.78
													1835	482.626		1835	980.917		1835	1524.04		1835	2244.03		1835	3214.48		1835	4105.03
													1836	482.875		1836	981.437		1836	1524.86		1836	2245.16		1836	3216.26		1836	4107.28
													1837	483.114		1837	981.969		1837	1525.63		1837	2246.3		1837	3218.07		1837	4109.45
													1838	483.356		1838	982.515		1838	1526.43		1838	2247.44		1838	3219.93		1838	4111.56
													1839	483.593		1839	983.03		1839	1527.23		1839	2248.6		1839	3221.77		1839	4113.83
													1840	483.844		1840	983.541		1840	1528.06		1840	2249.76		1840	3223.61		1840	4116.05
													1841	484.087		1841	984.062		1841	1528.87		1841	2250.9		1841	3225.53		1841	4118.38
													1842	484.327		1842	984.598		1842	1529.67		1842	2252.05		1842	3227.43		1842	4120.67
													1843	484.581		1843	985.148		1843	1530.49		1843	2253.26		1843	3229.24		1843	4122.87
													1844	484.82		1844	985.688		1844	1531.34		1844	2254.38		1844	3231.02		1844	4125.13
													1845	485.065		1845	986.21		1845	1532.18		1845	2255.54		1845	3232.86		1845	4127.34
													1846	485.335		1846	986.738		1846	1533.02		1846	2256.7		1846	3234.69		1846	4129.59
													1847	485.61		1847	987.252		1847	1533.84		1847	2257.91		1847	3236.5		1847	4131.84
													1848	485.878		1848	987.769		1848	1534.67		1848	2259.17		1848	3238.27		1848	4134.09
													1849	486.152		1849	988.29		1849	1535.47		1849	2260.46		1849	3240.16		1849	4136.3
													1850	486.425		1850	988.801		1850	1536.24		1850	2261.79		1850	3241.98		1850	4138.42
													1851	486.673		1851	989.262		1851	1537.01		1851	2263.11		1851	3243.82		1851	4140.64
													1852	486.931		1852	989.74		1852	1537.83		1852	2264.38		1852	3245.58		1852	4142.88
													1853	487.174		1853	990.218		1853	1538.64		1853	2265.6		1853	3247.41		1853	4145.18
													1854	487.411		1854	990.652		1854	1539.44		1854	2266.81		1854	3249.26		1854	4147.51
													1855	487.653		1855	991.087		1855	1540.23		1855	2267.99		1855	3251.18		1855	4149.87
													1856	487.886		1856	991.533		1856	1541.05		1856	2269.13		1856	3253.06		1856	4152.26
													1857	488.122		1857	991.983		1857	1541.88		1857	2270.26		1857	3254.86		1857	4154.49
													1858	488.363		1858	992.438		1858	1542.74		1858	2271.4		1858	3256.62		1858	4156.76
													1859	488.599		1859	992.894		1859	1543.62		1859	2272.56		1859	3258.41		1859	4158.99
													1860	488.817		1860	993.327		1860	1544.45		1860	2273.78		1860	3260.2		1860	4161.12
													1861	489.035		1861	993.798		1861	1545.32		1861	2274.98		1861	3262.04		1861	4163.22
													1862	489.243		1862	994.258		1862	1546.2		1862	2276.26		1862	3263.86		1862	4165.29
													1863	489.454		1863	994.736		1863	1547.08		1863	2277.51		1863	3265.79		1863	4167.41
													1864	489.672		1864	995.25		1864	1547.9		1864	2278.77		1864	3267.64		1864	4169.44
													1865	489.885		1865	995.788		1865	1548.75		1865	2280.03		1865	3269.51		1865	4171.54
													1866	490.095		1866	996.319		1866	1549.61		1866	2281.22		1866	3271.34		1866	4173.62
													1867	490.295		1867	996.862		1867	1550.49		1867	2282.46		1867	3273.18		1867	4175.72
													1868	490.5		1868	997.395		1868	1551.36		1868	2283.69		1868	3275.01		1868	4177.72
													1869	490.695		1869	997.925		1869	1552.26		1869	2284.94		1869	3276.79		1869	4179.78
													1870	490.885		1870	998.469		1870	1553.14		1870	2286.2		1870	3278.46		1870	4181.83
													1871	491.085		1871	999.017		1871	1554.03		1871	2287.47		1871	3280.11		1871	4183.74
													1872	491.295		1872	999.55		1872	1554.92		1872	2288.77		1872	3281.76		1872	4185.71
													1873	491.496		1873	1000.12		1873	1555.78		1873	2290.03		1873	3283.54		1873	4187.68
													1874	491.713		1874	1000.69		1874	1556.63		1874	2291.28		1874	3285.31		1874	4189.61
													1875	491.934		1875	1001.25		1875	1557.48		1875	2292.48		1875	3287.08		1875	4191.58
													1876	492.163		1876	1001.83		1876	1558.35		1876	2293.71		1876	3288.85		1876	4193.51
													1877	492.377		1877	1002.39		1877	1559.18		1877	2295.04		1877	3290.58		1877	4195.47
													1878	492.59		1878	1002.94		1878	1560.06		1878	2296.39		1878	3292.36		1878	4197.41
													1879	492.819		1879	1003.49		1879	1560.94		1879	2297.75		1879	3294.25		1879	4199.38
													1880	493.042		1880	1004.04		1880	1561.83		1880	2299.15		1880	3296.18		1880	4201.56
													1881	493.265		1881	1004.57		1881	1562.71		1881	2300.57		1881	3298.08		1881	4203.83
													1882	493.487		1882	1005.12		1882	1563.66		1882	2301.99		1882	3299.91		1882	4206.04
													1883	493.71		1883	1005.67		1883	1564.59		1883	2303.37		1883	3301.65		1883	4208.2
													1884	493.92		1884	1006.19		1884	1565.56		1884	2304.77		1884	3303.47		1884	4210.31
													1885	494.149		1885	1006.7		1885	1566.54		1885	2306.19		1885	3305.25		1885	4212.46
													1886	494.347		1886	1007.2		1886	1567.54		1886	2307.67		1886	3307.06		1886	4214.59
													1887	494.556		1887	1007.71		1887	1568.55		1887	2309.2		1887	3308.9		1887	4216.89
													1888	494.776		1888	1008.22		1888	1569.54		1888	2310.73		1888	3310.78		1888	4219.17
													1889	494.993		1889	1008.74		1889	1570.5		1889	2312.26		1889	3312.73		1889	4221.52
													1890	495.223		1890	1009.24		1890	1571.49		1890	2313.75		1890	3314.76		1890	4223.86
													1891	495.434		1891	1009.76		1891	1572.56		1891	2315.19		1891	3316.89		1891	4226.19
													1892	495.675		1892	1010.29		1892	1573.59		1892	2316.68		1892	3319.05		1892	4228.55
													1893	495.907		1893	1010.8		1893	1574.67		1893	2318.18		1893	3321.23		1893	4230.96
													1894	496.153		1894	1011.29		1894	1575.76		1894	2319.68		1894	3323.4		1894	4233.5
													1895	496.403		1895	1011.77		1895	1576.8		1895	2321.23		1895	3325.55		1895	4236.11
													1896	496.665		1896	1012.26		1896	1577.9		1896	2322.86		1896	3327.68		1896	4238.56
													1897	496.917		1897	1012.79		1897	1579.06		1897	2324.45		1897	3329.88		1897	4241.09
													1898	497.183		1898	1013.3		1898	1580.22		1898	2326.07		1898	3332.07		1898	4243.51
													1899	497.414		1899	1013.79		1899	1581.35		1899	2327.61		1899	3334.25		1899	4245.78
													1900	497.663		1900	1014.28		1900	1582.49		1900	2329.2		1900	3336.4		1900	4248.03
													1901	497.913		1901	1014.76		1901	1583.66		1901	2330.74		1901	3338.54		1901	4250.32
													1902	498.162		1902	1015.24		1902	1584.83		1902	2332.29		1902	3340.71		1902	4252.7
													1903	498.397		1903	1015.74		1903	1586.03		1903	2333.88		1903	3342.91		1903	4254.92
													1904	498.636		1904	1016.21		1904	1587.17		1904	2335.46		1904	3345.14		1904	4257.12
													1905	498.865		1905	1016.63		1905	1588.3		1905	2337.1		1905	3347.42		1905	4259.52
													1906	499.13		1906	1017.04		1906	1589.47		1906	2338.74		1906	3349.69		1906	4261.89
													1907	499.361		1907	1017.45		1907	1590.62		1907	2340.43		1907	3351.96		1907	4264.23
													1908	499.605		1908	1017.82		1908	1591.76		1908	2342.17		1908	3354.13		1908	4266.55
													1909	499.827		1909	1018.18		1909	1592.87		1909	2343.81		1909	3356.36		1909	4268.83
													1910	500.072		1910	1018.51		1910	1593.97		1910	2345.49		1910	3358.58		1910	4271.14
													1911	500.301		1911	1018.8		1911	1595.08		1911	2347.06		1911	3360.8		1911	4273.37
													1912	500.526		1912	1019.12		1912	1596.19		1912	2348.6		1912	3363.01		1912	4275.52
													1913	500.76		1913	1019.45		1913	1597.28		1913	2350.2		1913	3365.12		1913	4277.72
													1914	500.989		1914	1019.75		1914	1598.4		1914	2351.83		1914	3367.37		1914	4279.76
													1915	501.228		1915	1020.06		1915	1599.52		1915	2353.5		1915	3369.66		1915	4281.83
													1916	501.504		1916	1020.37		1916	1600.67		1916	2355.22		1916	3371.88		1916	4283.83
													1917	501.753		1917	1020.65		1917	1601.83		1917	2356.96		1917	3374.07		1917	4285.93
													1918	501.998		1918	1020.95		1918	1602.91		1918	2358.72		1918	3376.31		1918	4288.02
													1919	502.261		1919	1021.24		1919	1604.11		1919	2360.53		1919	3378.56		1919	4290.08
													1920	502.541		1920	1021.58		1920	1605.25		1920	2362.3		1920	3380.82		1920	4292.14
													1921	502.805		1921	1021.91		1921	1606.38		1921	2364.13		1921	3382.94		1921	4294.23
													1922	503.075		1922	1022.31		1922	1607.52		1922	2366.08		1922	3385.1		1922	4296.24
													1923	503.355		1923	1022.61		1923	1608.61		1923	2368.15		1923	3387.21		1923	4298.38
													1924	503.644		1924	1022.91		1924	1609.74		1924	2370.18		1924	3389.2		1924	4300.47
													1925	503.956		1925	1023.19		1925	1610.88		1925	2372.24		1925	3391.14		1925	4302.56
													1926	504.303		1926	1023.53		1926	1612.04		1926	2374.23		1926	3393.02		1926	4304.72
													1927	504.598		1927	1023.86		1927	1613.28		1927	2376.29		1927	3395.06		1927	4306.87
													1928	504.921		1928	1024.18		1928	1614.46		1928	2378.35		1928	3397.02		1928	4308.77
													1929	505.231		1929	1024.46		1929	1615.74		1929	2380.35		1929	3398.98		1929	4310.92
													1930	505.562		1930	1024.78		1930	1617.04		1930	2382.42		1930	3400.99		1930	4312.87
													1931	505.881		1931	1025.1		1931	1618.3		1931	2384.29		1931	3402.73		1931	4314.7
													1932	506.2		1932	1025.4		1932	1619.58		1932	2386.07		1932	3404.51		1932	4316.43
													1933	506.518		1933	1025.69		1933	1620.83		1933	2387.83		1933	3406.27		1933	4318.1
													1934	506.819		1934	1026.01		1934	1622.09		1934	2389.49		1934	3408.13		1934	4319.82
													1935	507.105		1935	1026.32		1935	1623.41		1935	2391.12		1935	3409.95		1935	4321.6
													1936	507.396		1936	1026.66		1936	1624.75		1936	2392.74		1936	3411.76		1936	4323.41
													1937	507.681		1937	1026.98		1937	1626.09		1937	2394.34		1937	3413.56		1937	4325.39
													1938	507.94		1938	1027.28		1938	1627.42		1938	2395.94		1938	3415.39		1938	4327.44
													1939	508.213		1939	1027.58		1939	1628.7		1939	2397.56		1939	3417.17		1939	4329.44
													1940	508.493		1940	1027.9		1940	1629.95		1940	2399.38		1940	3419.05		1940	4331.3
													1941	508.751		1941	1028.23		1941	1631.22		1941	2401.17		1941	3420.61		1941	4333.27
													1942	509.01		1942	1028.54		1942	1632.41		1942	2402.88		1942	3422.39		1942	4335.38
													1943	509.259		1943	1028.95		1943	1633.69		1943	2404.57		1943	3424.11		1943	4337.55
													1944	509.534		1944	1029.36		1944	1634.93		1944	2406.34		1944	3425.77		1944	4339.84
													1945	509.824		1945	1029.68		1945	1636.23		1945	2407.99		1945	3427.57		1945	4342.07
													1946	510.102		1946	1030.12		1946	1637.59		1946	2409.61		1946	3429.25		1946	4344.06
													1947	510.365		1947	1030.66		1947	1638.9		1947	2411.17		1947	3431.16		1947	4346.22
													1948	510.63		1948	1031.19		1948	1640.27		1948	2412.72		1948	3432.85		1948	4348.35
													1949	510.902		1949	1031.76		1949	1641.6		1949	2414.21		1949	3434.44		1949	4350.46
													1950	511.221		1950	1032.31		1950	1642.83		1950	2415.63		1950	3436.25		1950	4352.31
													1951	511.498		1951	1032.88		1951	1644.1		1951	2416.87		1951	3437.79		1951	4354.13
													1952	511.749		1952	1033.52		1952	1645.44		1952	2418.18		1952	3439.32		1952	4356
													1953	511.978		1953	1034.14		1953	1646.58		1953	2419.59		1953	3440.94		1953	4357.72
													1954	512.182		1954	1034.81		1954	1647.7		1954	2421.1		1954	3442.44		1954	4359.38
													1955	512.347		1955	1035.48		1955	1648.75		1955	2422.56		1955	3443.92		1955	4361.48
													1956	512.588		1956	1036.18		1956	1649.8		1956	2424.04		1956	3445.23		1956	4363.15
													1957	512.839		1957	1036.94		1957	1650.78		1957	2425.53		1957	3446.59		1957	4364.99
													1958	513.096		1958	1037.77		1958	1651.82		1958	2426.88		1958	3447.93		1958	4367.27
													1959	513.343		1959	1038.59		1959	1652.78		1959	2428.28		1959	3449.14		1959	4369.66
													1960	513.533		1960	1039.48		1960	1653.75		1960	2429.7		1960	3450.62		1960	4372.2
													1961	513.765		1961	1040.33		1961	1654.75		1961	2431.18		1961	3451.92		1961	4374.69
													1962	514.005		1962	1041.13		1962	1655.97		1962	2432.72		1962	3452.97		1962	4376.9
													1963	514.27		1963	1041.88		1963	1657.06		1963	2434.31		1963	3454.19		1963	4379.57
													1964	514.508		1964	1042.6		1964	1658.14		1964	2435.83		1964	3455.33		1964	4382.32
													1965	514.783		1965	1043.2		1965	1659.43		1965	2437.13		1965	3456.62		1965	4385.04
													1966	515.031		1966	1043.85		1966	1660.65		1966	2438.58		1966	3457.88		1966	4387.88
													1967	515.263		1967	1044.46		1967	1661.79		1967	2439.98		1967	3459.18		1967	4390.81
													1968	515.473		1968	1045.07		1968	1662.9		1968	2441.18		1968	3461.02		1968	4394.15
													1969	515.699		1969	1045.7		1969	1663.97		1969	2442.58		1969	3462.6		1969	4397.69
													1970	515.932		1970	1046.39		1970	1665.08		1970	2443.81		1970	3464.01		1970	4400.79
													1971	516.141		1971	1047.21		1971	1666.1		1971	2445.08		1971	3465.31		1971	4404.14
													1972	516.334		1972	1048.15		1972	1666.95		1972	2446.48		1972	3466.81		1972	4407.78
													1973	516.562		1973	1049.16		1973	1667.85		1973	2447.61		1973	3468.14		1973	4411.18
													1974	516.731		1974	1050.12		1974	1668.86		1974	2449.01		1974	3469.44		1974	4415.24
													1975	516.986		1975	1051.1		1975	1669.87		1975	2450.35		1975	3470.37		1975	4419.03
													1976	517.366		1976	1051.93		1976	1670.89		1976	2451.61		1976	3471.2		1976	4422.78
													1977	517.712		1977	1052.78		1977	1671.95		1977	2452.81		1977	3472.49		1977	4426.54
													1978	518.061		1978	1053.79		1978	1673.12		1978	2454.36		1978	3473.58		1978	4430.02
													1979	518.243		1979	1054.72		1979	1674.46		1979	2455.84		1979	3474.28		1979	4432.98
													1980	518.56		1980	1055.84		1980	1675.53		1980	2457.16		1980	3475.02		1980	4436.12
													1981	518.874		1981	1056.84		1981	1676.66		1981	2458.28		1981	3475.48		1981	4439.57
													1982	519.285		1982	1058.06		1982	1677.76		1982	2459.51		1982	3476.02		1982	4443.69
													1983	519.7		1983	1059.26		1983	1678.66		1983	2460.36		1983	3476.55		1983	4447.16
													1984	520.086		1984	1060.41		1984	1679.16		1984	2460.79		1984	3477.6		1984	4449.8
													1985	520.452		1985	1061.72		1985	1679.66		1985	2461.45		1985	3478.74		1985	4452.5
													1986	520.907		1986	1062.9		1986	1680.25		1986	2461.52		1986	3480.18		1986	4455.39
													1987	521.422		1987	1064.02		1987	1680.77		1987	2461.61		1987	3481.1		1987	4457.83
													1988	521.722		1988	1065.13		1988	1681.19		1988	2462.31		1988	3481.71		1988	4460.68
													1989	522.306		1989	1065.85		1989	1681.64		1989	2462.32		1989	3482.72		1989	4462.86
													1990	522.836		1990	1066.89		1990	1681.95		1990	2462.06		1990	3484.5		1990	4465.83
													1991	523.153		1991	1067.84		1991	1682.43		1991	2462.94		1991	3486.59		1991	4468.08
													1992	523.389		1992	1068.98		1992	1682.8		1992	2463.85		1992	3487.12		1992	4471.5
													1993	523.627		1993	1069.71		1993	1682.66		1993	2465.05		1993	3488.98		1993	4473.54
													1994	523.916		1994	1071.39		1994	1683.35		1994	2465.77		1994	3487.89		1994	4476.32
													1995	524.442		1995	1072.76		1995	1684.11		1995	2466.52		1995	3487.78		1995	4478.41
													1996	524.539		1996	1074.9		1996	1684.22		1996	2466.86		1996	3491.31		1996	4481.14
													1997	524.665		1997	1076.67		1997	1684.79		1997	2467.2		1997	3495.22		1997	4481.71
[truncated: 2 more rows]

## Sheet: Fig. 4
Fig. 4 a						Fig. 4 b
Temperature (K)	a (Å)	b (Å)	c (Å)			Temperature (K)	P_x (C/m^2)	P_y (C/m^2)	P_z (C/m^2)
15	4.06721	4.06719	4.068			15	0.261343	0.262528	0.264916
25	4.06807	4.06773	4.06871			25	0.260248	0.260914	0.263654
35	4.06867	4.0682	4.06933			35	0.25839	0.259001	0.261943
45	4.06922	4.06843	4.0692			45	0.257655	0.257577	0.259747
55	4.06904	4.06864	4.0705			55	0.255935	0.256392	0.26023
65	4.07017	4.0689	4.07111			65	0.255012	0.253757	0.258328
75	4.07039	4.06956	4.07115			75	0.25314	0.25279	0.256456
85	4.07044	4.07092	4.07091			85	0.251943	0.253507	0.254456
95	4.07089	4.07093	4.07145			95	0.251516	0.25113	0.252938
105	4.07143	4.07098	4.071			105	0.251532	0.248646	0.24972
115	4.07277	4.07424	4.07372			115	0.248896	0.251529	0.252135
125	4.0735	4.07076	4.07375			125	0.246822	0.243678	0.249434
135	4.07266	4.07415	4.07336			135	0.241447	0.24635	0.245256
145	4.07551	4.07151	4.07154			145	0.251058	0.234249	0.238451
155	4.08089	4.06135	4.07966			155	0.249385	0.196874	0.247935
165	4.10102	4.02093	4.10216			165	0.279098	0.0019497	0.281676
175	4.10179	4.02221	4.10123			175	0.277348	-0.00160841	0.27767
185	4.10053	4.02411	4.10146			185	0.271478	-0.00226229	0.273707
195	4.10041	4.02741	4.10137			195	0.268253	-0.00180733	0.26965
205	4.10002	4.03156	4.10083			205	0.2618	-0.000477721	0.262778
215	4.11939	4.0382	4.06486			215	0.287717	0.00278838	0.140515
225	4.13723	4.04465	4.04377			225	0.31198	-0.00269719	-0.00221522
235	4.13535	4.0467	4.04686			235	0.30616	0.00313424	0.0025282
245	4.13391	4.04867	4.04803			245	0.301082	-0.00184703	0.000210864
255	4.12716	4.05235	4.05362			255	0.278847	0.00116995	-0.00189749
265	4.11134	4.06002	4.0609			265	0.230329	0.00197608	-0.00273838
275	4.08883	4.07179	4.07254			275	0.117165	-0.00254182	0.00237881
285	4.07684	4.07803	4.07696			285	0.00179654	0.00227415	-0.00168815
295	4.07864	4.07698	4.07802			295	0.0018129	0.00193792	-0.00161037
305	4.07922	4.07788	4.07825			305	2.54334e-05	0.00217794	-0.00212721
315	4.07959	4.07907	4.07932			315	0.00280356	-0.00193965	0.00187615
325	4.08029	4.07958	4.0801			325	0.00183601	0.00264228	0.00213514
335	4.08068	4.08001	4.08093			335	0.00191608	-0.00224189	0.00240908
345	4.08204	4.08054	4.08169			345	0.00212345	-0.00211078	0.00207142
355	4.08263	4.08148	4.08214			355	0.00111995	0.00280982	-0.00213373

## Sheet: Fig. 5
Fig. 5 a					Fig. 5 b (20 ps)						Fig. 5 b (100 ps)						Fig. 5 b (2000 ps)						Fig. 5 b (4000 ps)							Fig. 5 c (initial)			Fig. 5 c (20 ps)			Fig. 5 c (100 ps)			Fig. 5 c (2000 ps)			Fig. 5 c (4000 ps)			Fig. 5 d
Atom	x (Å)	y (Å)	z (Å)		Atom	x (Å)	y (Å)	z (Å)	q (e)		Atom	x (Å)	y (Å)	z (Å)	q (e)		Atom	x (Å)	y (Å)	z (Å)	q (e)		Atom	x (Å)	y (Å)	z (Å)	q (e)			Distance (Å)	q_Li (e)		Distance (Å)	q_Li (e)		Distance (Å)	q_Li (e)		Distance (Å)	q_Li (e)		Distance (Å)	q_Li (e)		Distance (Å)	Li-P (electrolyte)	Li-S (electrolyte)	Li-P (SEI)	Li-S (SEI)
Li	1.65087	2.67721	8.80394		Li	1.61745	2.60656	9.06287	0.227361		Li	1.58427	2.62615	9.06287	0.226927		Li	1.55604	2.61825	9.07498	0.226021		Li	1.54697	2.61146	9.10668	0.225607			8.16343	0.318467		8.16012	0.313186		8.15684	0.308373		8.15384	0.301885		8.15314	0.301753		0.06	0	0	0	0
Li	8.57259	3.8846	4.31967		Li	8.39904	3.78208	4.44671	0.302013		Li	8.22678	3.81052	4.44671	0.297124		Li	8.08014	3.79905	4.45265	0.303003		Li	8.03308	3.78919	4.4682	0.301429			8.36343	0.312631		8.36012	0.312737		8.35684	0.312209		8.35384	0.297576		8.35314	0.299521		0.18	0	0	0	0
Li	8.56596	5.85487	10.7661		Li	8.39254	5.70035	11.0827	0.303573		Li	8.22041	5.74322	11.0827	0.300615		Li	8.07389	5.72594	11.0975	0.289781		Li	8.02687	5.71107	11.1363	0.297798			8.56343	0.304724		8.56012	0.309628		8.55684	0.310563		8.55384	0.30076		8.55314	0.300263		0.3	0	0	0	0
Li	1.6343	0.876021	2.33995		Li	1.60121	0.852901	2.40877	0.226632		Li	1.56837	0.859314	2.40877	0.225714		Li	1.54041	0.856729	2.41199	0.225814		Li	1.53144	0.854505	2.42041	0.225459			8.76343	0.311821		8.76012	0.310919		8.75684	0.312418		8.75384	0.303168		8.75314	0.298891		0.42	0	0	0	0
Li	5.44986	4.08336	4.28116		Li	5.33953	3.97559	4.40707	0.318877		Li	5.23002	4.00548	4.40707	0.319825		Li	5.1368	3.99344	4.41296	0.32079		Li	5.10688	3.98307	4.42838	0.320037			8.96343	0.306975		8.96012	0.311679		8.95684	0.311274		8.95384	0.301828		8.95314	0.299631		0.54	0	0	0	0
Li	4.80344	2.78293	8.81815		Li	4.70619	2.70948	9.0775	0.311035		Li	4.60967	2.72985	9.0775	0.311126		Li	4.5275	2.72164	9.08963	0.312591		Li	4.50113	2.71458	9.12138	0.312017			9.16343	0.31262		9.16012	0.309849		9.15684	0.312344		9.15384	0.296796		9.15314	0.299005		0.66	0	0	0	0
Li	4.79349	0.784524	2.36191		Li	4.69645	0.763819	2.43138	0.311588		Li	4.60012	0.769562	2.43138	0.311896		Li	4.51813	0.767247	2.43463	0.312306		Li	4.49181	0.765255	2.44313	0.312364			9.36343	0.304709		9.36012	0.312339		9.35684	0.310246		9.35384	0.301539		9.35314	0.302654		0.78	0	0	0	0
Li	5.42997	5.6589	10.7457		Li	5.32004	5.50955	11.0617	0.318487		Li	5.21093	5.55098	11.0617	0.319345		Li	5.11805	5.53428	11.0765	0.321828		Li	5.08824	5.51991	11.1152	0.32129			9.56343	0.311805		9.56012	0.308581		9.55684	0.311456		9.55384	0.298935		9.55314	0.298589		0.9	0	0	0	0
Li	1.82656	3.79156	25.7591		Li	1.78959	3.69149	26.5166	0.255945		Li	1.75288	3.71925	26.5166	0.25515		Li	1.72164	3.70806	26.5521	0.255635		Li	1.71161	3.69843	26.6448	0.255336			9.76343	0.309708		9.76012	0.313662		9.75684	0.30749		9.75384	0.30099		9.75314	0.301296		1.02	0	0	0	0
Li	1.84314	30.6771	6.37251		Li	1.80583	29.8675	6.55993	0.255872		Li	1.76879	30.0921	6.55993	0.255212		Li	1.73726	30.0016	6.5687	0.254494		Li	1.72714	29.9236	6.59164	0.255166			9.96343	0.312613		9.96012	0.309014		9.95684	0.312862		9.95384	0.298322		9.95314	0.297236		1.14	0	0	0	0.0166479
Li	5.61561	2.76902	0.263066		Li	5.50192	2.69594	0.270803	0.326448		Li	5.38908	2.71621	0.270803	0.328016		Li	5.29303	2.70804	0.271165	0.32677		Li	5.26219	2.70101	0.272112	0.329859			10.1634	0.311807		10.1601	0.311533		10.1568	0.310619		10.1538	0.30213		10.1531	0.302016		1.26	0	0	0	0.0136302
Li	5.62887	0.789469	6.7268		Li	5.51491	0.768634	6.92464	0.326633		Li	5.4018	0.774414	6.92464	0.327301		Li	5.30552	0.772084	6.93389	0.32897		Li	5.27462	0.770079	6.95811	0.329887			10.3634	0.311807		10.3601	0.310094		10.3568	0.311272		10.3538	0.299614		10.3531	0.300073		1.38	0	0	0	0
Li	1.65419	2.67721	21.7244		Li	1.6207	2.60656	22.3633	0.227801		Li	1.58746	2.62615	22.3633	0.226972		Li	1.55916	2.61825	22.3932	0.226321		Li	1.55008	2.61146	22.4715	0.225411			10.5634	0.312628		10.5601	0.310645		10.5568	0.309217		10.5538	0.295592		10.5531	0.299196		1.5	0	0.00536617	0	0
Li	8.57259	3.8846	17.2402		Li	8.39904	3.78208	17.7472	0.30259		Li	8.22678	3.81052	17.7472	0.302365		Li	8.08014	3.79905	17.7709	0.300594		Li	8.03308	3.78919	17.833	0.302528			10.7634	0.315441		10.7601	0.310202		10.7568	0.306745		10.7538	0.295804		10.7531	0.29822		1.62	0	0.00460098	0	0.00824787
Li	8.56596	5.85487	23.6866		Li	8.39254	5.70035	24.3832	0.297038		Li	8.22041	5.74322	24.3832	0.299811		Li	8.07389	5.72594	24.4158	0.298105		Li	8.02687	5.71107	24.5011	0.29468			10.9634	0.311798		10.9601	0.311775		10.9568	0.309197		10.9538	0.300401		10.9531	0.299585		1.74	0	0.00797697	0	0
Li	1.6343	0.876021	15.2604		Li	1.60121	0.852901	15.7092	0.226077		Li	1.56837	0.859314	15.7092	0.22603		Li	1.54041	0.856729	15.7302	0.226245		Li	1.53144	0.854505	15.7852	0.225634			11.1634	0.315358		11.1601	0.309199		11.1568	0.304426		11.1538	0.304353		11.1531	0.295575		1.86	0	0.00349062	0	0.0062574
Li	5.44986	4.08336	17.2017		Li	5.33953	3.97559	17.7076	0.318391		Li	5.23002	4.00548	17.7076	0.320371		Li	5.1368	3.99344	17.7312	0.319245		Li	5.10688	3.98307	17.7932	0.319107			11.3634	0.312624		11.3601	0.310135		11.3568	0.306547		11.3538	0.301056		11.3531	0.296532		1.98	0	0.00308046	0	0.0165664
Li	4.80344	2.78293	21.7386		Li	4.70619	2.70948	22.378	0.311099		Li	4.60967	2.72985	22.378	0.311403		Li	4.5275	2.72164	22.4079	0.311043		Li	4.50113	2.71458	22.4862	0.311471			11.5634	0.315449		11.5601	0.312579		11.5568	0.299548		11.5538	0.299366		11.5531	0.299461		2.1	0	0.0547712	0	0.0981847
Li	4.79349	0.784524	15.2824		Li	4.69645	0.763819	15.7319	0.311246		Li	4.60012	0.769562	15.7319	0.311743		Li	4.51813	0.767247	15.7529	0.311353		Li	4.49181	0.765255	15.8079	0.311905			11.7634	0.31181		11.7601	0.310881		11.7568	0.301932		11.7538	0.293324		11.7531	0.301368		2.22	0	0.757226	0.115044	1.13339
Li	5.42997	5.6589	23.6662		Li	5.32004	5.50955	24.3622	0.31777		Li	5.21093	5.55098	24.3622	0.319379		Li	5.11805	5.53428	24.3948	0.320505		Li	5.08824	5.51991	24.48	0.32054			11.9634	0.31849		11.9601	0.310532		11.9568	0.304428		11.9538	0.301099		11.9531	0.302789		2.34	0	3.17404	0.897433	4.68952
Li	1.82656	3.79156	12.8386		Li	1.78959	3.69149	13.2162	0.255631		Li	1.75288	3.71925	13.2162	0.255316		Li	1.72164	3.70806	13.2338	0.255126		Li	1.71161	3.69843	13.2801	0.255552			12.1634	0.312611		12.1601	0.308305		12.1568	0.306492		12.1538	0.29842		12.1531	0.293642		2.46	0.0399165	4.30899	2.31116	6.5867
Li	1.84314	30.6771	19.293		Li	1.80583	29.8675	19.8604	0.255983		Li	1.76879	30.0921	19.8604	0.255537		Li	1.73726	30.0016	19.887	0.25576		Li	1.72714	29.9236	19.9564	0.255514			12.3634	0.304677		12.3601	0.312418		12.3568	0.300528		12.3538	0.299307		12.3531	0.299096		2.58	0.166936	3.89033	3.69131	4.93119
Li	5.61561	2.76933	13.1836		Li	5.50192	2.69624	13.5713	0.326123		Li	5.38908	2.71651	13.5713	0.326909		Li	5.29303	2.70834	13.5894	0.328376		Li	5.26219	2.70131	13.6369	0.328514			12.5634	0.311809		12.5601	0.310453		12.5568	0.295587		12.5538	0.298079		12.5531	0.299748		2.7	0.941083	2.62609	3.565	1.96027
Li	5.62887	0.789469	19.6473		Li	5.51491	0.768634	20.2251	0.326323		Li	5.4018	0.774414	20.2251	0.32649		Li	5.30552	0.772084	20.2522	0.327612		Li	5.27462	0.770079	20.3229	0.329919			12.7634	0.30699		12.7601	0.310798		12.7568	0.299671		12.7538	0.297094		12.7531	0.298574		2.82	2.05349	1.5629	2.11535	0.70519
Li	1.65419	8.85943	8.80394		Li	1.6207	8.62562	9.06287	0.22702		Li	1.58746	8.69048	9.06287	0.226833		Li	1.55916	8.66433	9.07498	0.227017		Li	1.55008	8.64184	9.10668	0.226186			12.9634	0.312625		12.9601	0.308599		12.9568	0.292372		12.9538	0.300861		12.9531	0.295067		2.94	2.49298	0.943252	0.973107	0.225454
Li	8.57259	10.0668	4.31967		Li	8.39904	9.80114	4.44671	0.304927		Li	8.22678	9.87484	4.44671	0.301324		Li	8.08014	9.84513	4.45265	0.301278		Li	8.03308	9.81957	4.4682	0.304906			13.1634	0.304711		13.1601	0.308812		13.1568	0.298254		13.1538	0.300134		13.1531	0.30181		3.06	2.75538	0.688845	0.656055	0.154934
Li	8.56596	12.0371	10.7661		Li	8.39254	11.7194	11.0827	0.305179		Li	8.22041	11.8075	11.0827	0.30382		Li	8.07389	11.772	11.0975	0.299169		Li	8.02687	11.7415	11.1363	0.288986			13.3634	0.311799		13.3601	0.308824		13.3568	0.295493		13.3538	0.293612		13.3531	0.302321		3.18	2.29337	0.504064	0.467293	0.137039
Li	1.6343	7.05824	2.33995		Li	1.60121	6.87197	2.40877	0.226505		Li	1.56837	6.92364	2.40877	0.226737		Li	1.54041	6.90281	2.41199	0.226059		Li	1.53144	6.88488	2.42041	0.225367			13.5634	0.309694		13.5601	0.308313		13.5568	0.29655		13.5538	0.29104		13.5531	0.297878		3.3	1.88117	0.46142	0.512037	0.103395
Li	5.44986	10.2656	4.28116		Li	5.33953	9.99466	4.40707	0.319021		Li	5.23002	10.0698	4.40707	0.318854		Li	5.1368	10.0395	4.41296	0.319603		Li	5.10688	10.0134	4.42838	0.319678			13.7634	0.312613		13.7601	0.310814		13.7568	0.293568		13.7538	0.291088		13.7531	0.293168		3.42	1.64409	0.401728	0.331293	0.0925643
Li	4.80344	8.96515	8.81815		Li	4.70619	8.72855	9.0775	0.30964		Li	4.60967	8.79418	9.0775	0.310433		Li	4.5275	8.76772	9.08963	0.313535		Li	4.50113	8.74496	9.12138	0.312219			13.9634	0.311806		13.9601	0.309766		13.9568	0.293279		13.9538	0.287713		13.9531	0.299094		3.54	1.45741	0.419295	0.399717	0.114042
Li	4.79349	6.96674	2.36191		Li	4.69645	6.78288	2.43138	0.311894		Li	4.60012	6.83388	2.43138	0.312259		Li	4.51813	6.81333	2.43463	0.31099		Li	4.49181	6.79563	2.44313	0.312163			14.1634	0.311806		14.1601	0.305779		14.1568	0.28914		14.1538	0.291148		14.1531	0.281771		3.66	1.45359	0.434635	0.430382	0.116386
Li	5.42997	11.8411	10.7457		Li	5.32004	11.5286	11.0617	0.318156		Li	5.21093	11.6153	11.0617	0.3197		Li	5.11805	11.5804	11.0765	0.321388		Li	5.08824	11.5503	11.1152	0.321732			14.3634	0.312612		14.3601	0.308572		14.3568	0.288151		14.3538	0.289544		14.3531	0.288813		3.78	1.87339	0.501318	0.476253	0.169734
Li	1.82656	9.97408	25.7591		Li	1.78959	9.71086	26.5166	0.254837		Li	1.75288	9.78387	26.5166	0.254732		Li	1.72164	9.75444	26.5521	0.2556		Li	1.71161	9.72911	26.6448	0.254943			14.5634	0.315433		14.5601	0.308298		14.5568	0.289471		14.5538	0.282503		14.5531	0.284903		3.9	1.57246	0.517007	0.46604	0.230633
Li	1.84314	5.94853	6.37251		Li	1.80583	5.79154	6.55993	0.255808		Li	1.76879	5.83509	6.55993	0.255935		Li	1.73726	5.81754	6.5687	0.255572		Li	1.72714	5.80243	6.59164	0.256039			14.7634	0.311823		14.7601	0.304922		14.7568	0.289098		14.7538	0.257609		14.7531	0.267169		4.02	1.53381	0.710845	0.485422	0.247889
Li	5.61561	8.95155	0.263066		Li	5.50192	8.7153	0.270803	0.327185		Li	5.38908	8.78084	0.270803	0.327243		Li	5.29303	8.75442	0.271165	0.327564		Li	5.26219	8.73169	0.272112	0.32818			14.9634	0.315387		14.9601	0.299283		14.9568	0.280051		14.9538	0.236732		14.9531	0.231965		4.14	1.27704	0.694199	0.59555	0.290581
Li	5.62887	6.97169	6.7268		Li	5.51491	6.7877	6.92464	0.326507		Li	5.4018	6.83874	6.92464	0.326586		Li	5.30552	6.81816	6.93389	0.329484		Li	5.27462	6.80046	6.95811	0.328506			15.1634	0.312608		15.1601	0.300814		15.1568	0.282545		15.1538	0.222663		15.1531	0.215164		4.26	1.12624	0.837359	0.791628	0.439107
Li	1.65087	8.85943	21.7244		Li	1.61745	8.62562	22.3633	0.227628		Li	1.58427	8.69048	22.3633	0.226717		Li	1.55604	8.66433	22.3932	0.226616		Li	1.54697	8.64184	22.4715	0.225899			15.3634	0.315424		15.3601	0.294533		15.3568	0.270705		15.3538	0.214162		15.3531	0.211197		4.38	1.08553	0.966522	0.778408	0.697563
Li	8.57259	10.0668	17.2402		Li	8.39904	9.80114	17.7472	0.303071		Li	8.22678	9.87484	17.7472	0.300001		Li	8.08014	9.84513	17.7709	0.303824		Li	8.03308	9.81957	17.833	0.301375			15.5634	0.311807		15.5601	0.297527		15.5568	0.270651		15.5538	0.219889		15.5531	0.216848		4.5	1.04034	1.14533	0.886805	1.22868
Li	8.56596	12.0371	23.6866		Li	8.39254	11.7194	24.3832	0.301453		Li	8.22041	11.8075	24.3832	0.303218		Li	8.07389	11.772	24.4158	0.298109		Li	8.02687	11.7415	24.5011	0.290659			15.7634	0.316399		15.7601	0.288985		15.7568	0.258942		15.7538	0.216742		15.7531	0.212678		4.62	0.780997	1.19017	1.22215	2.12644
Li	1.6343	7.05824	15.2604		Li	1.60121	6.87197	15.7092	0.226922		Li	1.56837	6.92364	15.7092	0.226282		Li	1.54041	6.90281	15.7302	0.225622		Li	1.53144	6.88488	15.7852	0.225295			15.9634	0.312598		15.9601	0.29362		15.9568	0.257339		15.9538	0.210597		15.9531	0.210497		4.74	0.569908	1.15541	1.44291	2.91937
Li	5.44986	10.2656	17.2017		Li	5.33953	9.99466	17.7076	0.318307		Li	5.23002	10.0698	17.7076	0.318622		Li	5.1368	10.0395	17.7312	0.319905		Li	5.10688	10.0134	17.7932	0.320215			16.1634	0.311559		16.1601	0.286124		16.1568	0.236292		16.1538	0.206278		16.1531	0.205357		4.86	0.523702	1.17424	1.55261	2.73757
Li	4.80344	8.96515	21.7386		Li	4.70619	8.72855	22.378	0.310436		Li	4.60967	8.79418	22.378	0.310655		Li	4.5275	8.76772	22.4079	0.312418		Li	4.50113	8.74496	22.4862	0.311513			16.3634	0.311836		16.3601	0.292234		16.3568	0.230664		16.3538	0.207038		16.3531	0.206796		4.98	0.467596	1.15389	1.4482	1.97857
Li	4.79349	6.96674	15.2824		Li	4.69645	6.78288	15.7319	0.311654		Li	4.60012	6.83388	15.7319	0.312048		Li	4.51813	6.81333	15.7529	0.311282		Li	4.49181	6.79563	15.8079	0.311763			16.5634	0.30691		16.5601	0.284537		16.5568	0.224453		16.5538	0.205246		16.5531	0.204828		5.1	0.52759	1.11881	1.22097	1.20054
Li	5.42997	11.8411	23.6662		Li	5.32004	11.5286	24.3622	0.318752		Li	5.21093	11.6153	24.3622	0.319494		Li	5.11805	11.5804	24.3948	0.320211		Li	5.08824	11.5503	24.48	0.321981			16.7634	0.312531		16.7601	0.28489		16.7568	0.218343		16.7538	0.20384		16.7531	0.20653		5.22	0.542625	1.08436	1.09611	0.77405
Li	1.82656	9.97378	12.8386		Li	1.78959	9.71056	13.2162	0.255501		Li	1.75288	9.78357	13.2162	0.254861		Li	1.72164	9.75414	13.2338	0.255701		Li	1.71161	9.72881	13.2801	0.25511			16.9634	0.304908		16.9601	0.279104		16.9568	0.212733		16.9538	0.203969		16.9531	0.203588		5.34	0.554097	1.11836	1.05403	0.552842
Li	1.84314	5.94853	19.293		Li	1.80583	5.79154	19.8604	0.25626		Li	1.76879	5.83509	19.8604	0.255461		Li	1.73726	5.81754	19.887	0.255423		Li	1.72714	5.80243	19.9564	0.256059			17.1634	0.312051		17.1601	0.26676		17.1568	0.207775		17.1538	0.209147		17.1531	0.209896		5.46	0.585118	1.18847	0.795786	0.434379
Li	5.61561	8.95155	13.1836		Li	5.50192	8.7153	13.5713	0.326904		Li	5.38908	8.78084	13.5713	0.326434		Li	5.29303	8.75442	13.5894	0.327599		Li	5.26219	8.73169	13.6369	0.328769			17.3634	0.306498		17.3601	0.244242		17.3568	0.208533		17.3538	0.20677		17.3531	0.208532		5.58	0.623849	1.1511	0.740679	0.398511
Li	5.62887	6.97169	19.6473		Li	5.51491	6.7877	20.2251	0.326565		Li	5.4018	6.83874	20.2251	0.327521		Li	5.30552	6.81816	20.2522	0.328941		Li	5.27462	6.80046	20.3229	0.328112			17.5634	0.312013		17.5601	0.226932		17.5568	0.216213		17.5538	0.207714		17.5531	0.209402		5.7	0.713862	1.14999	0.78255	0.381242
Li	1.65087	15.0417	8.80394		Li	1.61745	14.6447	9.06287	0.227523		Li	1.58427	14.7548	9.06287	0.226987		Li	1.55604	14.7104	9.07498	0.226214		Li	1.54697	14.6722	9.10668	0.225899			17.7634	0.31005		17.7601	0.213304		17.7568	0.205538		17.7538	0.206535		17.7531	0.206387		5.82	0.795997	1.11625	0.750613	0.474365
Li	8.57259	16.2487	4.31941		Li	8.39904	15.8199	4.44644	0.303307		Li	8.22678	15.9389	4.44644	0.302984		Li	8.08014	15.8909	4.45238	0.297765		Li	8.03308	15.8496	4.46794	0.301001			17.9634	0.313412		17.9601	0.208421		17.9568	0.206695		17.9538	0.205475		17.9531	0.204434		5.94	0.786073	1.10139	0.92418	0.65854
Li	8.56596	18.219	10.7661		Li	8.39254	17.7382	11.0827	0.303781		Li	8.22041	17.8716	11.0827	0.30345		Li	8.07389	17.8178	11.0975	0.303412		Li	8.02687	17.7715	11.1363	0.302586			18.1634	0.309938		18.1601	0.201104		18.1568	0.202001		18.1538	0.205708		18.1531	0.20341		6.06	0.823671	1.04275	0.936844	1.12981
Li	1.6343	13.2405	2.33995		Li	1.60121	12.891	2.40877	0.225924		Li	1.56837	12.988	2.40877	0.225766		Li	1.54041	12.9489	2.41199	0.22623		Li	1.53144	12.9153	2.42041	0.225447			18.3634	0.312638		18.3601	0.201476		18.3568	0.201962		18.3538	0.204893		18.3531	0.20321		6.18	0.835011	1.02036	1.18047	1.69475
Li	5.44986	16.4475	4.28116		Li	5.33953	16.0134	4.40707	0.318429		Li	5.23002	16.1338	4.40707	0.319328		Li	5.1368	16.0853	4.41296	0.319893		Li	5.10688	16.0435	4.42838	0.318938			18.5634	0.315328		18.5601	0.19912		18.5568	0.207475		18.5538	0.199341		18.5531	0.201105		6.3	0.948379	0.935292	1.19546	1.82122
Li	4.80344	15.1474	8.81815		Li	4.70619	14.7476	9.0775	0.310953		Li	4.60967	14.8585	9.0775	0.311653		Li	4.5275	14.8138	9.08963	0.311101		Li	4.50113	14.7753	9.12138	0.312098			18.7634	0.320101		18.7601	0.201901		18.7568	0.202942		18.7538	0.201296		18.7531	0.200249		6.42	1.1067	0.869588	1.12596	1.51997
Li	4.79349	13.149	2.36191		Li	4.69645	12.8019	2.43138	0.31192		Li	4.60012	12.8982	2.43138	0.311966		Li	4.51813	12.8594	2.43463	0.311494		Li	4.49181	12.826	2.44313	0.310844			18.9634	0.246438		18.9601	0.196673		18.9568	0.200964		18.9538	0.199159		18.9531	0.200732		6.54	1.17604	0.876663	1.05851	1.04955
Li	5.42997	18.023	10.7457		Li	5.32004	17.5474	11.0617	0.318017		Li	5.21093	17.6793	11.0617	0.319454		Li	5.11805	17.6261	11.0765	0.32008		Li	5.08824	17.5804	11.1152	0.320153			19.1634	0.0659604		19.1601	0.176297		19.1568	0.192805		19.1538	0.194876		19.1531	0.193407		6.66	1.23209	0.806412	1.03349	0.671294
Li	1.82656	16.1557	25.7591		Li	1.78959	15.7293	26.5166	0.25499		Li	1.75288	15.8476	26.5166	0.255271		Li	1.72164	15.7999	26.5521	0.25501		Li	1.71161	15.7589	26.6448	0.255641			19.3634	0.0335141		19.3601	0.112965		19.3568	0.190091		19.3538	0.197353		19.3531	0.194385		6.78	1.34653	0.77339	0.847133	0.524789
Li	1.84314	12.1308	6.37251		Li	1.80583	11.8106	6.55993	0.255638		Li	1.76879	11.8994	6.55993	0.255409		Li	1.73726	11.8636	6.5687	0.255564		Li	1.72714	11.8328	6.59164	0.256305			19.5634	-0.000754496		19.5601	0.0339		19.5568	0.189877		19.5538	0.192981		19.5531	0.193109		6.9	1.31229	0.815992	0.839763	0.470762
Li	5.61561	15.1338	0.263066		Li	5.50192	14.7344	0.270803	0.326569		Li	5.38908	14.8452	0.270803	0.327111		Li	5.29303	14.8005	0.271165	0.329288		Li	5.26219	14.7621	0.272112	0.327846			19.7634	0.00597024		19.7601	0.010157		19.7568	0.193144		19.7538	0.194331		19.7531	0.193041		7.02	1.21584	0.832947	0.803627	0.492157
Li	5.62887	13.1539	6.7268		Li	5.51491	12.8068	6.92464	0.32711		Li	5.4018	12.9031	6.92464	0.327246		Li	5.30552	12.8642	6.93389	0.328548		Li	5.27462	12.8308	6.95811	0.32828			19.9634	0.0121422		19.9601	0.005463		19.9568	0.184865		19.9538	0.189674		19.9531	0.189235		7.14	1.16963	0.854235	0.830609	0.643116
Li	1.65419	15.0417	21.7244		Li	1.6207	14.6447	22.3633	0.22796		Li	1.58746	14.7548	22.3633	0.22755		Li	1.55916	14.7104	22.3932	0.226141		Li	1.55008	14.6722	22.4715	0.225836			20.1634	0.00962267		20.1601	0.00995		20.1568	0.132829		20.1538	0.186599		20.1531	0.186849		7.26	1.14687	0.972912	0.880489	0.96263
Li	8.57259	16.2487	17.2402		Li	8.39904	15.8199	17.7472	0.3005		Li	8.22678	15.9389	17.7472	0.301568		Li	8.08014	15.8909	17.7709	0.299191		Li	8.03308	15.8496	17.833	0.288583			20.3634	0.00786635		20.3601	0.011016		20.3568	0.051363		20.3538	0.183742		20.3531	0.183671		7.38	1.16754	0.963488	1.01175	1.359
Li	8.56596	18.219	23.6866		Li	8.39254	17.7382	24.3832	0.299022		Li	8.22041	17.8716	24.3832	0.300343		Li	8.07389	17.8178	24.4158	0.303699		Li	8.02687	17.7715	24.5011	0.295565			20.5634	0.00827135		20.5601	0.009985		20.5568	0.009834		20.5538	0.182697		20.5531	0.180386		7.5	1.06777	1.0027	1.05861	1.51259
Li	1.6343	13.2405	15.2604		Li	1.60121	12.891	15.7092	0.226673		Li	1.56837	12.988	15.7092	0.226149		Li	1.54041	12.9489	15.7302	0.225615		Li	1.53144	12.9153	15.7852	0.224886			20.7634	0.0090537		20.7601	0.009222		20.7568	0.003799		20.7538	0.183498		20.7531	0.183316		7.62	0.996125	1.02775	0.994598	1.34188
Li	5.44986	16.4475	17.2014		Li	5.33953	16.0134	17.7073	0.318707		Li	5.23002	16.1338	17.7073	0.319137		Li	5.1368	16.0853	17.731	0.31993		Li	5.10688	16.0435	17.7929	0.322191			20.9634	0.00906605		20.9601	0.009427		20.9568	0.00874		20.9538	0.183259		20.9531	0.183197		7.74	0.963865	1.0786	1.05235	0.979239
Li	4.80344	15.1474	21.7386		Li	4.70619	14.7476	22.378	0.311122		Li	4.60967	14.8585	22.378	0.310714		Li	4.5275	14.8138	22.4079	0.311185		Li	4.50113	14.7753	22.4862	0.312058			21.1634	0.0086828		21.1601	0.009503		21.1568	0.011954		21.1538	0.166648		21.1531	0.164724		7.86	0.976112	1.07642	0.942437	0.687026
Li	4.79349	13.149	15.2824		Li	4.69645	12.8019	15.7319	0.311421		Li	4.60012	12.8982	15.7319	0.311898		Li	4.51813	12.8594	15.7529	0.312599		Li	4.49181	12.826	15.8079	0.312388			21.3634	0.00879801		21.3601	0.0094		21.3568	0.010587		21.3538	0.115297		21.3531	0.106721		7.98	1.05169	1.10196	0.920244	0.608028
Li	5.42997	18.023	23.6662		Li	5.32004	17.5474	24.3622	0.318962		Li	5.21093	17.6793	24.3622	0.318679		Li	5.11805	17.6261	24.3948	0.321258		Li	5.08824	17.5804	24.48	0.321216			21.5634	0.00884996		21.5601	0.009305		21.5568	0.009491		21.5538	0.037393		21.5531	0.038152		8.1	1.00161	1.10803	0.89174	0.655828
Li	1.82656	16.156	12.8386		Li	1.78959	15.7296	13.2162	0.255669		Li	1.75288	15.8479	13.2162	0.255147		Li	1.72164	15.8002	13.2338	0.255146		Li	1.71161	15.7592	13.2801	0.25541			21.7634	0.00882976		21.7601	0.009235		21.7568	0.009837		21.7538	0.007146		21.7531	0.00903		8.22	0.946837	1.08253	0.99319	0.901227
Li	1.84314	12.1308	19.293		Li	1.80583	11.8106	19.8604	0.255726		Li	1.76879	11.8994	19.8604	0.255418		Li	1.73726	11.8636	19.887	0.255892		Li	1.72714	11.8328	19.9564	0.255002			21.9634	0.00880447		21.9601	0.009249		21.9568	0.009994		21.9538	0.006477		21.9531	0.005294		8.34	0.950354	1.12212	1.0613	1.28271
Li	5.61561	15.1338	13.1836		Li	5.50192	14.7344	13.5713	0.327633		Li	5.38908	14.8452	13.5713	0.328175		Li	5.29303	14.8005	13.5894	0.328054		Li	5.26219	14.7621	13.6369	0.329887			22.1634	0.00880489		22.1601	0.009234		22.1568	0.009843		22.1538	0.011419		22.1531	0.009545		8.46	0.89928	1.09034	1.19912	1.64385
Li	5.62887	13.1539	19.6473		Li	5.51491	12.8068	20.2251	0.327374		Li	5.4018	12.9031	20.2251	0.326821		Li	5.30552	12.8642	20.2522	0.328056		Li	5.27462	12.8308	20.3229	0.330293			22.3634	0.00881767		22.3601	0.009156		22.3568	0.010022		22.3538	0.012136		22.3531	0.011806		8.58	0.960944	1.07663	1.23386	1.75086
Li	1.65087	21.2236	8.80394		Li	1.61745	20.6634	9.06287	0.227733		Li	1.58427	20.8188	9.06287	0.227		Li	1.55604	20.7562	9.07498	0.226894		Li	1.54697	20.7023	9.10668	0.225348			22.5634	0.00881736		22.5601	0.009097		22.5568	0.010088		22.5538	0.010216		22.5531	0.010752		8.7	0.89823	1.10092	1.1626	1.47601
Li	8.57259	22.4309	4.31967		Li	8.39904	21.839	4.44671	0.297195		Li	8.22678	22.0032	4.44671	0.302956		Li	8.08014	21.937	4.45265	0.297818		Li	8.03308	21.88	4.4682	0.296384			22.7634	0.00881561		22.7601	0.009038		22.7568	0.009975		22.7538	0.009827		22.7531	0.00993		8.82	0.939175	1.06977	1.07407	1.00882
Li	8.56596	24.4012	10.7661		Li	8.39254	23.7572	11.0827	0.301635		Li	8.22041	23.9359	11.0827	0.302245		Li	8.07389	23.8639	11.0975	0.296986		Li	8.02687	23.8019	11.1363	0.305434			22.9634	0.00881352		22.9601	0.009079		22.9568	0.009902		22.9538	0.010289		22.9531	0.010269		8.94	0.938316	1.06483	1.05608	0.752969
Li	1.6343	19.4224	2.33995		Li	1.60121	18.9098	2.40877	0.226108		Li	1.56837	19.052	2.40877	0.226014		Li	1.54041	18.9947	2.41199	0.225925		Li	1.53144	18.9453	2.42041	0.226184			23.1634	0.0088132		23.1601	0.009171		23.1568	0.009925		23.1538	0.010376		23.1531	0.010283		9.06	0.987209	1.01134	0.952288	0.661397
Li	5.44986	22.6297	4.2809		Li	5.33953	22.0325	4.4068	0.3189		Li	5.23002	22.1981	4.4068	0.319547		Li	5.1368	22.1314	4.4127	0.319914		Li	5.10688	22.0739	4.42811	0.318931			23.3634	0.00881421		23.3601	0.00923		23.3568	0.00996		23.3538	0.01019		23.3531	0.010162		9.18	1.02292	1.02665	0.864745	0.71951
Li	4.80344	21.3293	8.81815		Li	4.70619	20.7664	9.0775	0.310602		Li	4.60967	20.9225	9.0775	0.310904		Li	4.5275	20.8596	9.08963	0.311633		Li	4.50113	20.8054	9.12138	0.311049			23.5634	0.00881824		23.5601	0.009216		23.5568	0.009966		23.5538	0.0102		23.5531	0.010153		9.3	1.04362	0.966944	0.910329	0.887845
Li	4.79349	19.3309	2.36191		Li	4.69645	18.8207	2.43138	0.311227		Li	4.60012	18.9622	2.43138	0.311868		Li	4.51813	18.9052	2.43463	0.31159		Li	4.49181	18.8561	2.44313	0.311254			23.7634	0.00881431		23.7601	0.009241		23.7568	0.009992		23.7538	0.01037		23.7531	0.010281		9.42	1.11794	0.927491	1.02895	1.00447
Li	5.42997	24.2052	10.7457		Li	5.32004	23.5664	11.0617	0.319311		Li	5.21093	23.7436	11.0617	0.319364		Li	5.11805	23.6722	11.0765	0.320374		Li	5.08824	23.6107	11.1152	0.320009			23.9634	0.00881304		23.9601	0.009277		23.9568	0.00992		23.9538	0.010476		23.9531	0.010284		9.54	1.11601	0.913463	0.963764	0.938912
Li	1.82656	22.3382	25.7591		Li	1.78959	21.7487	26.5166	0.255375		Li	1.75288	21.9122	26.5166	0.255193		Li	1.72164	21.8463	26.5521	0.255368		Li	1.71161	21.7896	26.6448	0.255902			24.1634	0.00881284		24.1601	0.009322		24.1568	0.009795		24.1538	0.0103		24.1531	0.010176		9.66	1.10865	0.915636	0.933892	0.789951
Li	1.84314	18.3127	6.37251		Li	1.80583	17.8294	6.55993	0.25588		Li	1.76879	17.9634	6.55993	0.255039		Li	1.73726	17.9094	6.5687	0.255118		Li	1.72714	17.8629	6.59164	0.255581			24.3634	0.00881294		24.3601	0.009293		24.3568	0.009861		24.3538	0.010226		24.3531	0.010184		9.78	1.0998	0.888884	0.923961	0.67899
Li	5.61561	21.3157	0.263066		Li	5.50192	20.7531	0.270803	0.327163		Li	5.38908	20.9092	0.270803	0.327435		Li	5.29303	20.8463	0.271165	0.328385		Li	5.26219	20.7921	0.272112	0.328588			24.5634	0.00881427		24.5601	0.009164		24.5568	0.009969		24.5538	0.010198		24.5531	0.010267		9.9	1.12556	0.902347	0.927737	0.6602
Li	5.62887	19.3358	6.7268		Li	5.51491	18.8255	6.92464	0.32651		Li	5.4018	18.9671	6.92464	0.327609		Li	5.30552	18.91	6.93389	0.328208		Li	5.27462	18.8609	6.95811	0.327258			24.7634	0.00881848		24.7601	0.009139		24.7568	0.010018		24.7538	0.010209		24.7531	0.010388		10.02	1.05015	0.892294	0.901883	0.800209
Li	1.65087	21.2236	21.7244		Li	1.61745	20.6634	22.3633	0.227388		Li	1.58427	20.8188	22.3633	0.227169		Li	1.55604	20.7562	22.3932	0.225599		Li	1.54697	20.7023	22.4715	0.225457			24.9634	0.00881501		24.9601	0.009222		24.9568	0.009957		24.9538	0.010352		24.9531	0.010284		10.14	1.00947	0.886691	1.02315	1.06171
Li	8.57259	22.4309	17.2402		Li	8.39904	21.839	17.7472	0.30284		Li	8.22678	22.0032	17.7472	0.299962		Li	8.08014	21.937	17.7709	0.301309		Li	8.03308	21.88	17.833	0.305212			25.1634	0.00881293		25.1601	0.009304		25.1568	0.009921		25.1538	0.010411		25.1531	0.010223		10.26	0.942384	0.926892	1.0685	1.27257
Li	8.56596	24.4012	23.6866		Li	8.39254	23.7572	24.3832	0.30383		Li	8.22041	23.9359	24.3832	0.302746		Li	8.07389	23.8639	24.4158	0.30228		Li	8.02687	23.8019	24.5011	0.300149			25.3634	0.00881395		25.3601	0.009247		25.3568	0.009874		25.3538	0.010427		25.3531	0.010278		10.38	0.951666	0.952899	1.05183	1.2413
Li	1.6343	19.4227	15.2604		Li	1.60121	18.9101	15.7092	0.226388		Li	1.56837	19.0523	15.7092	0.226514		Li	1.54041	18.995	15.7302	0.225855		Li	1.53144	18.9456	15.7852	0.225571			25.5634	0.0088167		25.5601	0.00916		25.5568	0.009799		25.5538	0.010441		25.5531	0.010368		10.5	0.9296	0.973648	0.979915	1.06047
Li	5.44986	22.6297	17.2017		Li	5.33953	22.0325	17.7076	0.318733		Li	5.23002	22.1981	17.7076	0.31938		Li	5.1368	22.1314	17.7312	0.319604		Li	5.10688	22.0739	17.7932	0.319606			25.7634	0.00881694		25.7601	0.009146		25.7568	0.009906		25.7538	0.010472		25.7531	0.010409		10.62	0.901428	0.994934	0.959571	0.865183
Li	4.80344	21.3293	21.7386		Li	4.70619	20.7664	22.378	0.310895		Li	4.60967	20.9225	22.378	0.310368		Li	4.5275	20.8596	22.4079	0.311794		Li	4.50113	20.8054	22.4862	0.310831			25.9634	0.00881313		25.9601	0.009213		25.9568	0.009849		25.9538	0.010521		25.9531	0.010321		10.74	0.919518	1.04373	1.0038	0.900777
Li	4.79349	19.3309	15.2824		Li	4.69645	18.8207	15.7319	0.311681		Li	4.60012	18.9622	15.7319	0.311913		Li	4.51813	18.9052	15.7529	0.311455		Li	4.49181	18.8561	15.8079	0.312686			26.1634	0.00881285		26.1601	0.009252		26.1568	0.00988609		26.1538	0.010433		26.1531	0.010258		10.86	0.875137	1.04353	1.06429	1.09875
Li	5.42997	24.2052	23.6662		Li	5.32004	23.5664	24.3622	0.318273		Li	5.21093	23.7436	24.3622	0.318573		Li	5.11805	23.6722	24.3948	0.319585		Li	5.08824	23.6107	24.48	0.319338			26.3634	0.00881302		26.3601	0.009168		26.3568	0.00988838		26.3538	0.010309		26.3531	0.010293		10.98	0.888979	1.06413	1.08662	1.41022
Li	1.82656	22.3382	12.8386		Li	1.78959	21.7487	13.2162	0.255271		Li	1.75288	21.9122	13.2162	0.255192		Li	1.72164	21.8463	13.2338	0.255371		Li	1.71161	21.7896	13.2801	0.255169			26.5634	0.00881428		26.5601	0.009019		26.5568	0.00989492		26.5538	0.010302		26.5531	0.010236		11.1	0.902021	1.10478	1.11082	1.52489
Li	1.84314	18.3127	19.293		Li	1.80583	17.8294	19.8604	0.256135		Li	1.76879	17.9634	19.8604	0.255633		Li	1.73726	17.9094	19.887	0.255124		Li	1.72714	17.8629	19.9564	0.255015			26.7634	0.0088169		26.7601	0.009071		26.7568	0.00990324		26.7538	0.010383		26.7531	0.010189		11.22	0.941557	1.08223	1.08343	1.36189
Li	5.61561	21.3157	13.1836		Li	5.50192	20.7531	13.5713	0.326317		Li	5.38908	20.9092	13.5713	0.326964		Li	5.29303	20.8463	13.5894	0.327855		Li	5.26219	20.7921	13.6369	0.328622			26.9634	0.00881672		26.9601	0.009102		26.9568	0.00990472		26.9538	0.010445		26.9531	0.010242		11.34	0.949917	1.08181	1.07606	1.03262
Li	5.62887	19.3358	19.6473		Li	5.51491	18.8255	20.2251	0.32628		Li	5.4018	18.9671	20.2251	0.326847		Li	5.30552	18.91	20.2522	0.329115		Li	5.27462	18.8609	20.3229	0.329409			27.1634	0.00881297		27.1601	0.009153		27.1568	0.00989135		27.1538	0.010418		27.1531	0.010314		11.46	0.948524	1.09441	0.972316	0.793291
Li	1.65087	27.4058	8.80394		Li	1.61745	26.6825	9.06287	0.227286		Li	1.58427	26.8831	9.06287	0.226946		Li	1.55604	26.8023	9.07498	0.22541		Li	1.54697	26.7327	9.10668	0.225863			27.3634	0.0088129		27.3601	0.009179		27.3568	0.00986688		27.3538	0.010325		27.3531	0.010362		11.58	0.910951	1.0523	0.951564	0.767246
Li	8.57259	28.6132	4.31967		Li	8.39904	27.858	4.44671	0.302673		Li	8.22678	28.0675	4.44671	0.300211		Li	8.08014	27.9831	4.45265	0.302009		Li	8.03308	27.9104	4.4682	0.303092			27.5634	0.0088167		27.5601	0.009181		27.5568	0.00985746		27.5538	0.010345		27.5531	0.010313		11.7	0.991198	1.04441	0.949407	0.80933
Li	8.56596	30.5834	10.7661		Li	8.39254	29.7763	11.0827	0.300817		Li	8.22041	30.0002	11.0827	0.301385		Li	8.07389	29.91	11.0975	0.300497		Li	8.02687	29.8323	11.1363	0.289066			27.7634	0.00881693		27.7601	0.009207		27.7568	0.0098512		27.7538	0.010317		27.7531	0.010239		11.82	0.979475	1.0164	0.952553	0.819175
Li	1.6343	25.6046	2.33995		Li	1.60121	24.9289	2.40877	0.226531		Li	1.56837	25.1163	2.40877	0.226041		Li	1.54041	25.0407	2.41199	0.22647		Li	1.53144	24.9757	2.42041	0.22572			27.9634	0.0088143		27.9601	0.009151		27.9568	0.00987191		27.9538	0.010344		27.9531	0.010206		11.94	0.969038	1.00208	0.958697	0.829375
Li	5.44986	28.8119	4.28116		Li	5.33953	28.0515	4.40707	0.318731		Li	5.23002	28.2625	4.40707	0.319887		Li	5.1368	28.1775	4.41296	0.320265		Li	5.10688	28.1043	4.42838	0.320602
Li	4.80344	27.5115	8.81815		Li	4.70619	26.7854	9.0775	0.310443		Li	4.60967	26.9868	9.0775	0.310388		Li	4.5275	26.9057	9.08963	0.311169		Li	4.50113	26.8358	9.12138	0.311599
Li	4.79349	25.5131	2.36191		Li	4.69645	24.8398	2.43138	0.311446		Li	4.60012	25.0265	2.43138	0.312105		Li	4.51813	24.9513	2.43463	0.312277		Li	4.49181	24.8865	2.44313	0.311657
Li	5.42997	30.3875	10.7457		Li	5.32004	29.5855	11.0617	0.318038		Li	5.21093	29.808	11.0617	0.319137		Li	5.11805	29.7183	11.0765	0.321159		Li	5.08824	29.6411	11.1152	0.321146
Li	1.82656	28.5201	25.7591		Li	1.78959	27.7674	26.5166	0.255755		Li	1.75288	27.9762	26.5166	0.254828		Li	1.72164	27.8921	26.5521	0.256268		Li	1.71161	27.8196	26.6448	0.255559
Li	1.84314	24.4949	6.37251		Li	1.80583	23.8484	6.55993	0.256071		Li	1.76879	24.0278	6.55993	0.255332		Li	1.73726	23.9555	6.5687	0.254882		Li	1.72714	23.8933	6.59164	0.255406
Li	5.61561	27.4979	0.263066		Li	5.50192	26.7722	0.270803	0.325861		Li	5.38908	26.9735	0.270803	0.327227		Li	5.29303	26.8924	0.271165	0.327484		Li	5.26219	26.8225	0.272112	0.327521
Li	5.62887	25.518	6.7268		Li	5.51491	24.8446	6.92464	0.327763		Li	5.4018	25.0314	6.92464	0.327812		Li	5.30552	24.9561	6.93389	0.328777		Li	5.27462	24.8913	6.95811	0.328229
Li	1.65087	27.4058	21.7244		Li	1.61745	26.6825	22.3633	0.227504		Li	1.58427	26.8831	22.3633	0.226703		Li	1.55604	26.8023	22.3932	0.226089		Li	1.54697	26.7327	22.4715	0.226039
Li	8.57259	28.6132	17.2402		Li	8.39904	27.858	17.7472	0.30509		Li	8.22678	28.0675	17.7472	0.299982		Li	8.08014	27.9831	17.7709	0.296501		Li	8.03308	27.9104	17.833	0.305242
Li	8.56596	30.5834	23.6866		Li	8.39254	29.7763	24.3832	0.299209		Li	8.22041	30.0002	24.3832	0.302521		Li	8.07389	29.91	24.4158	0.302035		Li	8.02687	29.8323	24.5011	0.29819
Li	1.6343	25.6046	15.2604		Li	1.60121	24.9289	15.7092	0.226076		Li	1.56837	25.1163	15.7092	0.226003		Li	1.54041	25.0407	15.7302	0.225901		Li	1.53144	24.9757	15.7852	0.225027
Li	5.44986	28.8119	17.2017		Li	5.33953	28.0515	17.7076	0.319254		Li	5.23002	28.2625	17.7076	0.318893		Li	5.1368	28.1775	17.7312	0.319383		Li	5.10688	28.1043	17.7932	0.31985
Li	4.80344	27.5115	21.7386		Li	4.70619	26.7854	22.378	0.310689		Li	4.60967	26.9868	22.378	0.311709		Li	4.5275	26.9057	22.4079	0.311411		Li	4.50113	26.8358	22.4862	0.311384
Li	4.79349	25.5131	15.2827		Li	4.69645	24.8398	15.7321	0.312195		Li	4.60012	25.0265	15.7321	0.311817		Li	4.51813	24.9513	15.7532	0.311294		Li	4.49181	24.8865	15.8082	0.310781
Li	5.42997	30.3875	23.6662		Li	5.32004	29.5855	24.3622	0.318913		Li	5.21093	29.808	24.3622	0.320035		Li	5.11805	29.7183	24.3948	0.319665		Li	5.08824	29.6411	24.48	0.321461
Li	1.82656	28.5201	12.8386		Li	1.78959	27.7674	13.2162	0.25516		Li	1.75288	27.9762	13.2162	0.255086		Li	1.72164	27.8921	13.2338	0.2552		Li	1.71161	27.8196	13.2801	0.256209
Li	1.84314	24.4949	19.293		Li	1.80583	23.8484	19.8604	0.25547		Li	1.76879	24.0278	19.8604	0.255159		Li	1.73726	23.9555	19.887	0.254638		Li	1.72714	23.8933	19.9564	0.254666
Li	5.61561	27.4976	13.1836		Li	5.50192	26.7719	13.5713	0.327439		Li	5.38908	26.9732	13.5713	0.327267		Li	5.29303	26.8921	13.5894	0.329568		Li	5.26219	26.8222	13.6369	0.32838
Li	5.62887	25.518	19.6473		Li	5.51491	24.8446	20.2251	0.327043		Li	5.4018	25.0314	20.2251	0.327576		Li	5.30552	24.9561	20.2522	0.327302		Li	5.27462	24.8913	20.3229	0.329219
Li	9.26211	2.67721	8.80394		Li	9.0746	2.60656	9.06287	0.307007		Li	8.88848	2.62615	9.06287	0.304369		Li	8.73005	2.61825	9.07498	0.314098		Li	8.6792	2.61146	9.10668	0.307358
Li	16.1838	3.8846	4.31967		Li	16.3257	4.92914	3.75911	0.327715		Li	16.1478	4.76018	4.17712	0.314691		Li	11.5891	-2.50582	13.1638	0.291868		Li	26.995	-1.80265	7.52419	0.3034
Li	16.1739	5.85487	10.7661		Li	16.1456	6.83976	10.0091	0.313346		Li	14.7912	6.87631	10.0218	0.295837		Li	23.5727	3.49289	16.7521	0.286717		Li	34.5869	-4.58916	14.5861	0.306205
Li	9.24554	0.876021	2.33995		Li	9.05836	0.852901	2.40877	0.319968		Li	8.87257	0.859314	2.40877	0.317109		Li	8.71443	0.856729	2.41199	0.305108		Li	8.66367	0.854505	2.42041	0.302658
Li	13.0611	4.08336	4.2809		Li	12.8252	5.01536	5.18996	0.310735		Li	12.4605	4.71998	4.48783	0.310279		Li	12.2534	16.917	4.28133	0.300138		Li	19.6795	26.5797	-4.86788	0.298911
Li	12.4147	2.78293	8.81815		Li	11.9914	3.21283	8.61931	0.305239		Li	11.7726	3.14304	9.10911	0.304497		Li	12.2354	16.9057	-9.26199	0.318247		Li	17.0832	32.4338	-4.43909	0.290778
Li	12.4014	0.784524	2.36191		Li	12.8823	2.20128	2.2703	0.328671		Li	12.7601	1.66396	1.78809	0.330558		Li	21.4158	-10.2474	-1.28164	0.30814		Li	15.9345	-8.78921	-6.40177	0.310677
Li	13.0379	5.6589	10.7457		Li	12.9396	5.58717	11.1495	0.332393		Li	12.635	4.65305	11.5435	0.303444		Li	20.9201	23.7873	17.3126	0.295796		Li	20.2315	42.5248	38.9243	0.289916
Li	9.43781	3.79156	25.7591		Li	9.24674	3.69149	26.5166	0.31115		Li	9.05709	3.71925	26.5166	0.304082		Li	8.89566	3.70806	26.5521	0.317675		Li	8.84384	3.69843	26.6448	0.305411
Li	9.45438	30.6771	6.37277		Li	9.26298	29.8675	6.5602	0.314639		Li	9.07299	30.0921	6.5602	0.30992		Li	8.91128	30.0016	6.56897	0.306968		Li	8.85937	29.9236	6.59191	0.298361
Li	13.2269	2.76902	0.263066		Li	14.4212	1.77341	-1.22788	0.286372		Li	14.9941	1.96027	-1.92085	0.295958		Li	12.1969	-0.269445	7.72196	0.280974		Li	12.3854	-13.7819	12.5946	0.299506
Li	13.2401	0.789469	6.7268		Li	12.4704	0.44554	7.14365	0.303573		Li	12.2679	0.0743127	6.73627	0.303893		Li	16.1879	5.79859	20.2401	0.297271		Li	33.9253	27.949	25.899	0.307537
Li	9.26211	2.67721	21.7244		Li	9.0746	2.60656	22.3633	0.318728		Li	8.88848	2.62615	22.3633	0.313792		Li	8.73005	2.61825	22.3932	0.32214		Li	8.6792	2.61146	22.4715	0.318992
Li	16.1838	3.8846	17.2402		Li	16.0282	5.34192	17.0327	0.309745		Li	15.6569	4.51955	17.7676	0.31855		Li	12.8093	31.1934	22.8406	0.293561		Li	17.498	42.3938	14.7406	0.310482
Li	16.1739	5.85487	23.6866		Li	14.1827	6.42247	24.7981	0.314373		Li	14.2796	6.47715	24.1755	0.310586		Li	19.3479	5.55244	52.3074	0.311432		Li	10.5794	16.0077	69.7601	0.270898
Li	9.24554	0.876021	15.2604		Li	9.05836	0.852901	15.7092	0.31537		Li	8.87257	0.859314	15.7092	0.314482		Li	8.71443	0.856729	15.7302	0.310007		Li	8.66367	0.854505	15.7852	0.302951
Li	13.0611	4.08336	17.2014		Li	14.0648	3.27384	18.7177	0.296328		Li	13.7958	1.65781	19.4624	0.314571		Li	22.7091	-3.68274	18.8855	0.290427		Li	24.508	-10.547	35.9148	0.325333
Li	12.4147	2.78293	21.7386		Li	12.2512	5.7355	19.6299	0.30626		Li	11.9786	5.69248	19.9653	0.317015		Li	23.3212	2.45426	29.5238	0.307429		Li	13.2829	-2.59084	10.2786	0.266269
Li	12.4014	0.784524	15.2824		Li	12.5448	2.54567	15.5646	0.321802		Li	12.3548	2.70492	15.5394	0.321248		Li	14.1483	7.73186	12.3955	0.304963		Li	12.3776	40.92	17.8482	0.315936
Li	13.0379	5.6589	23.6662		Li	12.3152	4.17256	24.2152	0.312617		Li	12.2898	4.23579	24.5051	0.310873		Li	21.8545	-10.6909	12.7588	0.295134		Li	19.4912	-5.12129	15.6678	0.282768
Li	9.43781	3.79156	12.8386		Li	9.24674	3.69149	13.2162	0.3187		Li	9.05709	3.71925	13.2162	0.313307		Li	8.89566	3.70806	13.2338	0.30257		Li	8.84384	3.69843	13.2801	0.307723
Li	9.45438	30.6771	19.293		Li	9.26298	29.8675	19.8604	0.312683		Li	9.07299	30.0921	19.8604	0.314746		Li	8.91128	30.0016	19.887	0.303992		Li	8.85937	29.9236	19.9564	0.310245
Li	13.2269	2.76933	13.1836		Li	14.1244	1.46908	12.3221	0.314302		Li	14.8792	1.78839	12.4887	0.304385		Li	16.8027	-10.1606	8.57195	0.319377		Li	21.2809	27.4464	-9.64907	0.297766
Li	13.2401	0.789469	19.6473		Li	12.7599	0.716464	20.1463	0.315928		Li	12.4132	1.55181	22.0116	0.298828		Li	24.3911	18.2526	14.8301	0.299819		Li	43.2874	6.59213	20.1782	0.296435
Li	9.26211	8.85943	8.80394		Li	9.0746	8.62562	9.06287	0.31814		Li	8.88848	8.69048	9.06287	0.315226		Li	8.73005	8.66433	9.07498	0.30363		Li	8.6792	8.64184	9.10668	0.308469
Li	16.1838	10.0665	4.31967		Li	15.9533	10.5274	3.97458	0.292372		Li	16.2725	11.0895	4.311	0.308633		Li	16.6715	7.91659	22.1009	0.301529		Li	20.2785	0.136117	-0.723576	0.307136
Li	16.1739	12.0371	10.7661		Li	14.8755	14.1542	11.953	0.294452		Li	14.788	13.9073	12.345	0.29897		Li	30.8785	8.69666	13.3301	0.289771		Li	35.3933	-0.99367	6.58658	0.306365
Li	9.24554	7.05824	2.33995		Li	9.05836	6.87197	2.40877	0.308333		Li	8.87257	6.92364	2.40877	0.303566		Li	8.71443	6.90281	2.41199	0.309281		Li	8.66367	6.88488	2.42041	0.308642
Li	13.0611	10.2656	4.28116		Li	13.1087	9.83423	4.61571	0.281368		Li	12.88	9.85862	4.18821	0.302905		Li	11.5553	6.84933	-4.2233	0.306022		Li	20.6706	8.09193	-18.1146	0.299712
Li	12.4147	8.96515	8.81815		Li	12.5856	8.19568	8.37803	0.318994		Li	12.2367	8.10328	9.039	0.314607		Li	12.9798	8.97217	6.14679	0.299099		Li	16.2079	22.6493	4.5095	0.304104
Li	12.4014	6.96674	2.36217		Li	12.2047	6.64571	2.33449	0.307318		Li	11.585	5.9542	1.41829	0.300662		Li	19.6858	8.35036	1.90759	0.323177		Li	25.9694	-27.9337	-10.8246	0.303457
Li	13.0379	11.8411	10.7457		Li	12.7329	10.938	10.9466	0.315102		Li	12.6459	11.5763	11.0044	0.317699		Li	28.7309	9.13867	6.92329	0.336063		Li	30.3602	7.2021	12.6498	0.325045
Li	9.43781	9.97378	25.7591		Li	9.24674	9.71056	26.5166	0.305762		Li	9.05709	9.78357	26.5166	0.316585		Li	8.89566	9.75414	26.5521	0.29993		Li	8.84384	9.72881	26.6448	0.314317
Li	9.45438	5.94853	6.37251		Li	9.26298	5.79154	6.55993	0.315687		Li	9.07299	5.83509	6.55993	0.319519		Li	8.91128	5.81754	6.5687	0.296641		Li	8.85937	5.80243	6.59164	0.302542
Li	13.2269	8.95124	0.263066		Li	12.4401	9.22332	0.204651	0.31328		Li	12.6643	9.05525	0.261751	0.32346		Li	30.0501	20.5255	3.46567	0.295434		Li	24.2457	11.4252	-8.88619	0.297446
Li	13.2401	6.97169	6.7268		Li	14.9922	7.51586	6.07867	0.306661		Li	14.2546	7.57466	5.89178	0.314796		Li	17.2934	-5.32035	21.8254	0.295777		Li	35.8481	5.15222	30.6704	0.313184
Li	9.26211	8.85943	21.7244		Li	9.0746	8.62562	22.3633	0.312638		Li	8.88848	8.69048	22.3633	0.314783		Li	8.73005	8.66433	22.3932	0.305257		Li	8.6792	8.64184	22.4715	0.307712
Li	16.1838	10.0668	17.2402		Li	16.0349	10.9467	17.3441	0.311791		Li	16.0143	11.6847	17.6364	0.312906		Li	24.7732	32.0876	9.32039	0.30707		Li	12.5747	33.3183	7.05815	0.320629
Li	16.1739	12.0371	23.6866		Li	15.0081	13.0703	25.0465	0.312084		Li	15.2885	12.8316	25.1419	0.30422		Li	16.9962	-1.53199	31.5046	0.325675		Li	30.9228	6.73307	17.7984	0.325249
Li	9.24554	7.05824	15.2604		Li	9.05836	6.87197	15.7092	0.309578		Li	8.87257	6.92364	15.7092	0.312992		Li	8.71443	6.90281	15.7302	0.313052		Li	8.66367	6.88488	15.7852	0.312429
Li	13.0611	10.2656	17.2017		Li	13.4214	9.91296	17.6066	0.295358		Li	13.293	9.55291	18.1382	0.314502		Li	25.0509	23.3425	13.9148	0.314684		Li	17.6953	4.75104	-12.1586	0.302596
Li	12.4147	8.96515	21.7386		Li	12.2922	8.0248	22.4554	0.314806		Li	12.2883	8.59442	22.4046	0.315006		Li	11.8885	28.5701	10.3366	0.279381		Li	32.5069	28.5677	3.42498	0.291917
Li	12.4014	6.96674	15.2827		Li	12.275	6.66573	15.5396	0.31717		Li	12.5358	6.71642	15.6289	0.301937		Li	18.4011	-1.01056	22.5765	0.294997		Li	12.3832	5.37665	5.06457	0.304196
Li	13.0379	11.8411	23.6662		Li	12.6327	11.5755	24.075	0.317842		Li	12.6175	11.9601	24.1118	0.315104		Li	16.7733	11.3456	30.7898	0.311999		Li	24.3604	-0.794474	13.883	0.319006
Li	9.43781	9.97378	12.8386		Li	9.24674	9.71056	13.2162	0.311705		Li	9.05709	9.78357	13.2162	0.313207		Li	8.89566	9.75414	13.2338	0.300634		Li	8.84384	9.72881	13.2801	0.304314
Li	9.45438	5.94853	19.293		Li	9.26298	5.79154	19.8604	0.303897		Li	9.07299	5.83509	19.8604	0.303642		Li	8.91128	5.81754	19.887	0.314375		Li	8.85937	5.80243	19.9564	0.309517
Li	13.2269	8.95124	13.1836		Li	12.734	9.13756	13.0569	0.307251		Li	12.9414	8.84624	13.6434	0.310236		Li	16.8162	-0.33204	19.2285	0.311027		Li	28.5504	0.688627	15.4554	0.30008
Li	13.2401	6.97169	19.6473		Li	14.5506	8.02254	19.5407	0.313233		Li	15.2455	7.27583	20.296	0.31459		Li	12.6984	2.96713	8.43273	0.296832		Li	22.3744	2.47219	16.8971	0.299288
Li	9.26211	15.0417	8.80394		Li	9.0746	14.6447	9.06287	0.307552		Li	8.88848	14.7548	9.06287	0.307836		Li	8.73005	14.7104	9.07498	0.318674		Li	8.6792	14.6722	9.10668	0.313891
Li	16.1838	16.2487	4.31967		Li	16.2966	17.3464	3.96517	0.315309		Li	16.5427	17.6058	4.51287	0.313379		Li	28.3336	25.0822	11.9176	0.286508		Li	20.6204	32.6877	20.2048	0.303519
Li	16.1739	18.219	10.7661		Li	16.5366	16.5179	11.1567	0.310761		Li	16.8284	17.0294	11.9011	0.325122		Li	16.5927	23.1395	4.62571	0.316969		Li	16.9556	26.2756	9.19978	0.3167
Li	9.24554	13.2405	2.33995		Li	9.05836	12.891	2.40877	0.308857		Li	8.87257	12.988	2.40877	0.3116		Li	8.71443	12.9489	2.41199	0.317102		Li	8.66367	12.9153	2.42041	0.316538
Li	13.0611	16.4475	4.28116		Li	12.9549	16.1131	4.6499	0.312784		Li	13.13	16.2857	4.54274	0.296662		Li	19.7564	20.445	1.91096	0.299741		Li	24.6507	24.329	-11.1098	0.300328
Li	12.4147	15.1474	8.81815		Li	11.9913	14.8636	9.20027	0.315949		Li	11.9119	14.9346	9.22261	0.308283		Li	14.3422	12.5244	-1.91414	0.292752		Li	12.2706	6.07871	-33.3508	0.296602
Li	12.4014	13.149	2.36191		Li	12.2827	12.4069	2.49749	0.29061		Li	12.1595	13.1963	2.3329	0.301674		Li	28.6674	2.09158	-3.94467	0.297474		Li	39.2925	-1.79099	-9.47974	0.300363
Li	13.0379	18.023	10.7457		Li	13.9769	18.4992	10.7477	0.323074		Li	13.5045	18.0368	10.8717	0.327011		Li	13.3175	25.8582	6.92007	0.323507		Li	28.6013	37.8806	9.03982	0.284451
Li	9.43781	16.1557	25.7591		Li	9.24674	15.7293	26.5166	0.315475		Li	9.05709	15.8476	26.5166	0.313988		Li	8.89566	15.7999	26.5521	0.309465		Li	8.84384	15.7589	26.6448	0.312743
Li	9.45438	12.1308	6.37277		Li	9.26298	11.8106	6.5602	0.309986		Li	9.07299	11.8994	6.5602	0.303298		Li	8.91128	11.8636	6.56897	0.298198		Li	8.85937	11.8328	6.59191	0.30889
Li	13.2269	15.1335	0.263066		Li	13.0664	15.1533	0.8317	0.313472		Li	12.8681	15.257	0.524076	0.293041		Li	19.9796	15.4584	-0.359242	0.310892		Li	12.0369	9.3877	-13.5408	0.289452
Li	13.2401	13.1539	6.7268		Li	12.3037	11.8903	6.41073	0.29806		Li	11.9777	11.7702	6.78126	0.302378		Li	22.838	7.77039	2.14696	0.30193		Li	12.8393	17.6203	-1.99269	0.286471
Li	9.26211	15.0417	21.7244		Li	9.0746	14.6447	22.3633	0.303502		Li	8.88848	14.7548	22.3633	0.303025		Li	8.73005	14.7104	22.3932	0.301656		Li	8.6792	14.6722	22.4715	0.310382
Li	16.1838	16.2487	17.2402		Li	17.1588	18.0543	17.4174	0.301038		Li	15.9665	16.9465	17.8961	0.295245		Li	15.8304	23.0326	23.4678	0.289715		Li	29.3799	14.4048	6.71075	0.302976
Li	16.1739	18.219	23.6866		Li	16.6937	17.9324	24.4075	0.314579		Li	16.5512	17.8419	24.2079	0.29862		Li	19.3448	13.4275	28.7424	0.309112		Li	13.6415	15.5375	16.9868	0.299348
Li	9.24554	13.2405	15.2604		Li	9.05836	12.891	15.7092	0.31359		Li	8.87257	12.988	15.7092	0.308462		Li	8.71443	12.9489	15.7302	0.305112		Li	8.66367	12.9153	15.7852	0.307541
Li	13.0611	16.4475	17.2014		Li	14.0301	14.9735	18.0478	0.325409		Li	12.7377	16.1172	17.9225	0.325793		Li	12.2423	22.1165	17.5854	0.293803		Li	16.7561	24.4023	28.7414	0.270037
Li	12.4147	15.1474	21.7386		Li	12.1597	15.0392	22.352	0.293321		Li	11.7381	14.9251	22.3253	0.29408		Li	19.1105	11.1391	33.6073	0.288673		Li	18.5781	8.74783	56.152	0.297167
Li	12.4014	13.149	15.2824		Li	12.4315	12.6672	15.312	0.317308		Li	11.9967	12.5968	15.6329	0.316829		Li	12.1039	23.3295	4.5304	0.308554		Li	22.3806	25.0783	-7.76305	0.295241
Li	13.0379	18.023	23.6662		Li	12.7008	17.3392	24.2987	0.315796		Li	12.6636	16.8829	24.6535	0.301626		Li	21.3912	19.8303	22.3522	0.300751		Li	23.2556	10.7496	23.9172	0.337669
Li	9.43781	16.1557	12.8386		Li	9.24674	15.7293	13.2162	0.300784		Li	9.05709	15.8476	13.2162	0.30322		Li	8.89566	15.7999	13.2338	0.305395		Li	8.84384	15.7589	13.2801	0.307852
Li	9.45438	12.1308	19.2933		Li	9.26298	11.8106	19.8607	0.310947		Li	9.07299	11.8994	19.8607	0.319268		Li	8.91128	11.8636	19.8872	0.31141		Li	8.85937	11.8328	19.9567	0.309029
Li	13.2269	15.1335	13.1836		Li	12.1762	15.9336	13.1678	0.305714		Li	12.0137	15.7618	13.3045	0.30868		Li	10.9988	10.9983	8.59792	0.28316		Li	16.0564	11.5416	4.85864	0.304149
Li	13.2401	13.1539	19.6473		Li	12.7217	12.5	19.8587	0.316582		Li	12.8089	12.6678	19.8143	0.323364		Li	16.6524	19.1915	47.5583	0.318198		Li	30.692	30.8095	40.2286	0.296037
Li	9.26211	21.2236	8.80394		Li	9.0746	20.6634	9.06287	0.304448		Li	8.88848	20.8188	9.06287	0.306181		Li	8.73005	20.7562	9.07498	0.314948		Li	8.6792	20.7023	9.10668	0.322733
Li	16.1838	22.4309	4.31967		Li	15.7761	22.7525	3.96223	0.315807		Li	15.0174	22.558	3.8541	0.302138		Li	13.8336	38.4848	-17.8924	0.294288		Li	19.1385	54.0722	-6.29973	0.302267
Li	16.1739	24.4012	10.7661		Li	15.8953	24.2535	11.3241	0.327597		Li	16.0437	24.1725	11.1509	0.317815		Li	28.9013	20.1564	-0.671921	0.321548		Li	28.7798	16.3351	4.48813	0.299158
Li	9.24554	19.4224	2.33995		Li	9.05836	18.9098	2.40877	0.322815		Li	8.87257	19.052	2.40877	0.316378		Li	8.71443	18.9947	2.41199	0.31006		Li	8.66367	18.9453	2.42041	0.316819
Li	13.0611	22.6297	4.2809		Li	14.6021	19.9105	6.22708	0.316242		Li	14.3005	20.2406	6.13443	0.310626		Li	15.5561	14.492	2.65101	0.300672		Li	11.5176	32.2697	2.32524	0.28893
Li	12.4147	21.3293	8.81815		Li	12.0248	21.0054	9.30438	0.308983		Li	11.8725	21.205	9.18681	0.311099		Li	19.8548	20.6821	15.35	0.291428		Li	21.0617	20.3338	25.6936	0.312862
Li	12.4014	19.3309	2.36191		Li	13.1765	19.6896	2.23416	0.323835		Li	12.4725	19.4853	2.4218	0.325309		Li	14.9629	20.0064	-0.711598	0.3007		Li	17.8158	40.1772	10.1857	0.285823
Li	13.0379	24.2052	10.7457		Li	12.8542	23.901	11.531	0.31602		Li	12.8563	24.0608	11.4643	0.322113		Li	22.3661	25.6569	6.63012	0.299669		Li	22.605	13.2971	-10.3156	0.283592
Li	9.43781	22.3382	25.7591		Li	9.24674	21.7487	26.5166	0.307098		Li	9.05709	21.9122	26.5166	0.302476		Li	8.89566	21.8463	26.5521	0.297573		Li	8.84384	21.7896	26.6448	0.305517
[truncated: 13,563 more rows]

## Sheet: Fig. 6
Fig. 6 a (initial)					Fig. 6 a (100 ps)					Fig. 6 a (4000 ps)						Fig. 6 b (initial)					Fig. 6 b (100 ps)					Fig. 6 b (4000 ps)						Fig. 6 c & d (initial)					Fig. 6 c & d (100 ps)					Fig. 6 c & d (4000 ps)
[truncated: 13,765 more rows]

[truncated: 13 more sheets: Fig. S1, Fig. S2, Fig. S3, Fig. S4, Fig. S5, Fig. S6, Fig. S7, Fig. S8, Fig. S9, Fig. S10, Fig. S11, Fig. S12, Fig. S13]
